# Supplementary material for: Differential Expression Pattern of Goat Uterine Fluids Extracellular Vesicles miRNAs during Peri-Implantation
Source: Cells. 2021 Sep 3;10(9):2308. doi: 10.3390/cells10092308 (PMC8470123; doi:10.3390/cells10092308)
Supplement: Supplementary file 1 [file cells-10-02308-s001.zip › Supplementary Table S1.xlsx]

## Sheet: Sheet1
Supplementary Table S1. The information of differentially expressed miRNAs
	C16_1	C16_2	C16_3	P16_1	P16_2	P16_3	log2FoldChange	p-value	q-value
chi-miR-144-5p	306.131	360.716	489.09	2.97661	8.77093	8.63411	-6.10943	2.80887e-24	9.83103e-23
chi-miR-223-5p	37.6391	24.5943	16.1683	0	0	0	-6.06578	9.29623e-05	0.000428116
chi-miR-144-3p	240.89	348.419	194.019	0	26.3128	11.5121	-4.60804	3.67394e-17	5.35783e-16
chi-miR-451-5p	36979.1	38121.2	35465.1	4429.19	4567.46	2774.43	-3.56489	2.40651e-86	8.42278e-84
chi-miR-708-5p	57.7133	53.2876	48.5048	8.92982	10.9637	5.75607	-2.94667	0.000151506	0.000659216
chi-miR-411b-5p	32.6205	40.9905	52.5469	8.92982	4.38546	14.3902	-2.52635	0.00265497	0.00902172
chi-miR-143-5p	426.576	139.368	218.272	86.3216	50.4328	40.2925	-2.47537	1.27091e-08	8.8964e-08
novel_117	32.6205	24.5943	24.2524	8.92982	2.19273	8.63411	-2.40651	0.0172369	0.0424854
chi-miR-99a-3p	40.1483	69.6838	64.6731	23.8129	6.5782	14.3902	-2.31563	0.00126207	0.00464972
chi-miR-369-3p	130.482	86.08	68.7152	0	19.7346	51.8047	-2.29156	0.00103446	0.00389313
chi-miR-140-5p	358.826	221.349	258.692	80.3684	100.866	48.9266	-2.18294	1.11278e-09	9.49934e-09
chi-miR-411a-5p	1026.29	1028.86	772.035	306.591	217.081	322.34	-2.06644	2.32975e-17	3.54527e-16
chi-miR-127-5p	42.6576	114.773	109.136	26.7895	32.891	20.1463	-2.05408	0.000515547	0.00207404
chi-miR-10b-3p	115.427	131.17	105.094	38.6959	41.6619	25.9023	-2.04735	1.93476e-05	0.000102601
chi-miR-3959-5p	70.2596	69.6838	121.262	5.95321	24.1201	48.9266	-2.02371	0.00147021	0.00530489
chi-miR-196b	802.967	389.41	670.984	211.339	252.164	123.756	-1.98376	5.5997e-11	5.7644e-10
chi-miR-125b-3p	306.131	213.151	202.103	101.205	52.6256	77.707	-1.9763	1.03526e-07	6.83665e-07
chi-miR-199a-3p	13243.9	12428.3	11875.6	2845.64	4580.62	4639.4	-1.95443	4.50189e-23	1.21205e-21
chi-miR-126-3p	7417.41	5587	6034.81	2253.29	2102.83	1818.92	-1.94521	2.15521e-34	2.51442e-32
chi-miR-379-5p	1851.84	1434.67	1414.72	398.865	532.834	598.632	-1.93256	1.99362e-19	3.3227e-18
novel_96	45.1669	57.3867	72.7573	8.92982	30.6983	17.2682	-1.91241	0.00493149	0.0150089
chi-miR-214-5p	35.1298	57.3867	56.589	11.9064	17.5419	20.1463	-1.89603	0.00737309	0.0204808
chi-miR-199b-5p	2027.49	1815.88	2368.65	842.38	598.616	696.485	-1.86291	4.97615e-21	1.08853e-19
novel_123	32.6205	53.2876	64.6731	11.9064	19.7346	20.1463	-1.84256	0.00914716	0.024627
chi-miR-16a-5p	2592.08	1873.27	2033.16	851.31	883.671	667.705	-1.75694	2.452e-21	5.72134e-20
chi-miR-455-5p	1324.9	1237.91	1414.72	553.649	484.594	437.462	-1.75547	7.60195e-20	1.33034e-18
chi-miR-497-5p	150.556	94.2781	165.725	41.6725	43.8546	66.1949	-1.75314	9.88166e-05	0.000443408
chi-miR-136-3p	115.427	155.764	113.178	53.5789	63.5892	28.7804	-1.71778	0.00019854	0.000837218
chi-miR-199a-5p	4353.59	3570.27	4284.59	1961.58	1462.55	1318.14	-1.68912	6.1482e-21	1.26581e-19
chi-miR-146a	127.973	139.368	141.472	71.4386	37.2765	54.6827	-1.65779	0.000152561	0.000659216
chi-miR-181b-5p	127.973	139.368	105.094	26.7895	41.6619	80.585	-1.63499	0.000838592	0.00322535
chi-miR-218	1420.25	1582.23	1123.7	437.561	677.554	592.876	-1.59391	1.91175e-12	2.20883e-11
chi-let-7i-5p	45427.9	52726.1	48294.7	20812.4	20006.5	21147.8	-1.56657	1.97714e-24	7.68889e-23
chi-miR-10b-5p	21464.3	18117.8	23310.6	8703.6	9492.34	8639.87	-1.54952	2.58884e-25	1.51015e-23
chi-miR-99b-3p	77.7874	69.6838	84.8835	47.6257	21.9273	34.5364	-1.49524	0.00660989	0.0186569
chi-miR-34a	80.2967	86.08	84.8835	44.6491	32.891	34.5364	-1.49291	0.00377272	0.0122264
chi-miR-126-5p	90.3338	61.4857	48.5048	23.8129	39.4692	28.7804	-1.44054	0.0138639	0.034909
chi-miR-145-5p	1907.05	1237.91	2655.64	1199.57	901.213	670.583	-1.3903	6.42451e-08	4.32419e-07
chi-miR-146b-5p	155.575	135.269	149.557	80.3684	67.9747	69.0729	-1.34417	0.000587411	0.00231716
chi-miR-98-5p	2002.4	2053.62	2312.06	863.216	1127.06	1159.85	-1.33433	3.9341e-12	4.30292e-11
chi-miR-127-3p	1533.17	1561.74	1232.83	660.807	760.878	782.826	-1.29428	4.68659e-11	4.97063e-10
chi-miR-708-3p	268.492	401.707	286.987	178.596	190.768	123.756	-1.28384	4.14758e-05	0.000204458
chi-miR-150	577.133	291.033	565.89	226.222	271.899	238.877	-1.27502	7.45805e-06	4.14336e-05
chi-miR-143-3p	63610	66617.8	49099	36627.1	28974.8	31431	-1.21053	1.9564e-12	2.20883e-11
chi-miR-206	1824.24	946.88	1087.32	970.374	548.183	653.314	-1.14547	1.03856e-05	5.59226e-05
chi-let-7g-5p	37950.2	36284.8	43650.3	22672.8	22672.9	21657.2	-1.13844	4.16064e-15	5.60086e-14
chi-miR-320-3p	1736.42	1426.47	1265.17	833.45	839.817	869.167	-1.12066	2.4581e-09	1.9553e-08
chi-miR-99a-5p	65981.3	69987.2	59341.6	38020.2	36307.3	39227.6	-1.10541	2.8893e-13	3.61163e-12
chi-miR-27a-5p	135.501	110.674	101.052	53.5789	78.9384	69.0729	-1.10259	0.0103913	0.0273454
chi-miR-3432-5p	391.446	303.33	194.019	184.55	133.757	227.365	-1.02652	0.0023827	0.00817594
chi-miR-145-3p	672.485	541.075	525.469	351.24	357.415	368.389	-1.01308	8.29678e-06	4.5373e-05
chi-miR-99b-5p	1011.24	762.423	796.288	2714.67	1758.57	2121.11	1.03789	5.42112e-07	3.4498e-06
chi-miR-17-5p	361.335	229.547	331.45	1026.93	806.926	587.12	1.06262	4.13803e-05	0.000204458
chi-miR-197-3p	153.066	73.7829	157.641	428.631	282.862	302.194	1.0708	0.00171423	0.00606043
chi-miR-504	205.76	196.754	121.262	562.579	392.499	440.34	1.08221	0.000268597	0.00110599
chi-miR-1307-3p	348.789	262.339	165.725	907.865	627.121	630.29	1.14531	4.83217e-05	0.000228549
chi-miR-128-3p	1119.14	1221.52	844.793	2937.91	2859.32	3099.65	1.15896	1.27228e-09	1.06024e-08
chi-miR-500-3p	125.464	40.9905	60.631	241.105	228.044	178.438	1.16084	0.00529429	0.0153141
chi-miR-342-3p	306.131	168.061	270.819	729.269	802.54	618.778	1.20195	2.5375e-06	1.45594e-05
chi-miR-9-5p	3676.08	3971.98	3694.45	11855.8	9439.71	11399.9	1.20509	3.96448e-13	4.78472e-12
chi-miR-532-5p	2431.48	2303.67	2271.64	7605.23	6214.2	6544.66	1.21657	1.03274e-14	1.33874e-13
chi-miR-449a-5p	37.6391	49.1886	60.631	211.339	118.408	97.8533	1.21964	0.0122108	0.0309694
chi-miR-27a-3p	1565.79	1471.56	941.802	3702.9	3911.83	4124.23	1.23976	7.58469e-10	7.17471e-09
chi-miR-660	471.743	422.202	481.006	1669.88	1212.58	1211.65	1.25001	3.53213e-09	2.63031e-08
chi-miR-200a	17050.5	19027.8	15638.8	49209.3	57927.6	52463.7	1.29957	1.40567e-16	1.96793e-15
chi-miR-378-3p	2306.02	1819.98	2109.96	7197.44	6762.39	6677.05	1.40647	2.53009e-20	4.66068e-19
chi-miR-34b-3p	107.899	73.7829	129.346	401.842	335.488	336.73	1.46699	5.47366e-06	3.08997e-05
chi-miR-30f-5p	265.983	266.438	299.113	1235.29	839.817	834.631	1.48398	1.02265e-09	8.94814e-09
chi-miR-221-5p	40.1483	24.5943	24.2524	110.134	100.866	109.365	1.5019	0.00510824	0.0152811
chi-miR-330-3p	45.1669	28.6933	56.589	133.947	160.069	166.926	1.50627	0.00107232	0.00399269
chi-miR-30a-5p	6029.78	5714.07	7368.69	23122.3	24622.2	22120.6	1.54656	2.57896e-23	8.20577e-22
chi-miR-92a-3p	2848.02	2869.33	2740.52	12653.6	10244.4	9324.84	1.60296	3.69028e-23	1.07633e-21
chi-miR-1468-5p	47.6762	36.8914	76.7993	315.52	157.877	155.414	1.64335	0.000298165	0.00121346
chi-miR-362-5p	97.8616	28.6933	92.9676	455.421	252.164	227.365	1.75118	2.9724e-05	0.000150774
chi-miR-532-3p	27.602	12.2971	8.08414	92.2748	65.782	57.5607	1.78124	0.010916	0.028512
chi-miR-450-5p	890.791	967.376	735.657	3345.71	3922.8	3908.37	1.78568	5.88766e-22	1.47191e-20
chi-miR-500-5p	32.6205	4.09905	28.2945	130.971	100.866	63.3168	1.82065	0.00435685	0.0137378
chi-miR-30a-3p	381.409	344.32	355.702	1708.57	1497.64	1729.7	1.87031	1.83187e-20	3.56197e-19
chi-miR-183	105.389	106.575	121.262	562.579	401.27	566.973	1.88693	6.64255e-10	6.45804e-09
chi-miR-24-5p	17.5649	16.3962	8.08414	41.6725	81.1311	74.829	1.89899	0.00952437	0.0254468
chi-miR-141	255.946	229.547	234.44	568.532	1449.4	1332.53	1.90394	8.38406e-10	7.72216e-09
chi-miR-330-5p	17.5649	28.6933	8.08414	68.462	81.1311	106.487	1.92603	0.00337587	0.0111467
chi-miR-365-3p	50.1854	28.6933	80.8414	306.591	232.43	253.267	1.99855	9.87909e-07	5.96152e-06
chi-miR-7-5p	6744.92	6115.78	10274.9	45024.2	40186.2	33701.8	2.03523	1.03259e-24	4.51759e-23
chi-miR-361-3p	557.058	524.678	569.932	2931.96	2688.29	2852.14	2.03943	1.64251e-30	1.4372e-28
chi-miR-424-3p	45.1669	65.5848	88.9255	336.357	390.306	348.243	2.1394	2.84806e-09	2.167e-08
chi-miR-129-5p	509.382	348.419	367.828	2848.61	2063.36	2100.97	2.18809	8.6387e-25	4.31935e-23
chi-miR-30f-3p	27.602	0	24.2524	116.088	70.1674	141.024	2.29977	0.000612983	0.00238382
novel_203	642.374	762.423	557.806	2985.54	4786.73	4518.52	2.32604	1.10141e-25	7.70986e-24
chi-miR-505-3p	82.806	49.1886	24.2524	395.889	324.524	319.462	2.36503	1.82863e-09	1.48842e-08
chi-miR-129-3p	20.0742	28.6933	40.4207	232.175	223.659	123.756	2.40824	1.33332e-06	7.90952e-06
chi-miR-1343	55.204	24.5943	36.3786	363.146	232.43	207.219	2.42594	2.87049e-08	1.96995e-07
chi-miR-877-5p	15.0556	20.4952	4.04207	125.017	87.7093	57.5607	2.42653	0.000589221	0.00231716
chi-miR-18a-5p	10.0371	4.09905	16.1683	92.2748	65.782	48.9266	2.44999	0.00178411	0.00624438
chi-miR-331-3p	62.7318	102.476	20.2103	562.579	368.379	443.218	2.56363	1.01206e-10	1.01206e-09
chi-miR-378-5p	30.1113	16.3962	8.08414	244.082	164.455	215.853	3.1175	5.43156e-09	3.96051e-08
chi-miR-1306-5p	7.52782	0	8.08414	107.158	32.891	48.9266	3.21236	0.00100366	0.00381826
chi-miR-499-5p	687.54	778.819	582.058	4750.66	9404.63	10634.3	3.28192	9.83609e-37	1.72132e-34
chi-miR-92a-5p	2.50927	8.1981	0	80.3684	21.9273	31.6584	3.3591	0.00449283	0.0139158
chi-miR-130b-5p	2.50927	4.09905	8.08414	71.4386	43.8546	86.3411	3.54981	0.000250931	0.00104555
chi-miR-20b	0	4.09905	0	38.6959	19.7346	17.2682	4.00459	0.0110059	0.0285339
chi-miR-187	0	4.09905	0	32.7427	43.8546	11.5121	4.22422	0.00640583	0.018228
novel_36	0	0	0	23.8129	13.1564	11.5121	4.33096	0.0169998	0.042198
chi-miR-2411-3p	2.50927	0	0	65.4854	67.9747	46.0486	5.26659	0.000115287	0.000510764
novel_88	0	0	0	178.596	129.371	143.902	7.55959	2.52691e-09	1.96538e-08
novel_43	0	0	0	1205.53	1276.17	1554.14	10.7264	3.89464e-19	6.19601e-18
