# Supplementary material for: Differential Expression Pattern of Goat Uterine Fluids Extracellular Vesicles miRNAs during Peri-Implantation
Source: Cells. 2021 Sep 3;10(9):2308. doi: 10.3390/cells10092308 (PMC8470123; doi:10.3390/cells10092308)
Supplement: Supplementary file 1 [file cells-10-02308-s001.zip › Supplementary Table S2.xlsx]

## Sheet: Sheet2
Supplemental Table S2 . Primers used for the miRNAs validation by RT-qPCR.
Name	Sequence (5'®3')	Tm(°C)	Accession number
chi-miR-140-5p	CAGTGGTTTTACCCTATGGTA	60	MIMAT0035960
chi-miR-10b-5p	TACCCTGTAGAACCGAATTTG	60	MIMAT0035913
chi-miR-127-3p	TCGGATCCGTCTGAGCTTG	60	MIMAT0035930
chi-miR-17-5p	GAGATGAAGCACTGTAGCTC	60	MIMAT0035964
chi-miR-200a	CTAACACTGTCTGGTAACGATG	60	MIMAT0036045
chi-miR-30a-5p	TGTAAACATCCTCGACTGGAA	60	MIMAT0036121
