# Supplementary material for: Differential Expression Pattern of Goat Uterine Fluids Extracellular Vesicles miRNAs during Peri-Implantation
Source: Cells. 2021 Sep 3;10(9):2308. doi: 10.3390/cells10092308 (PMC8470123; doi:10.3390/cells10092308)
Supplement: Supplementary file 1 [file cells-10-02308-s001.zip › Supplementary Table S3.xlsx]

## Sheet: Sheet1
Supplementary Table S3. Target genes of differentially expressed miRNA
miRNA	target_gene_ID	GeneSymbol	ENTREZID
chi-miR-1343	ENSCHIG00000000045	VPREB1
chi-miR-34a	ENSCHIG00000000048		108634766
chi-miR-129-5p	ENSCHIG00000000071	BCORL1	102188386
chi-miR-331-3p	ENSCHIG00000000071	BCORL1	102188386
novel_36	ENSCHIG00000000071	BCORL1	102188386
chi-miR-1306-5p	ENSCHIG00000000087	CLPTM1L	102187436
chi-miR-1343	ENSCHIG00000000093	GUCD1	102183259
chi-miR-127-5p	ENSCHIG00000000097		102176495
chi-miR-1343	ENSCHIG00000000101	L1CAM	102181196
chi-miR-30f-3p	ENSCHIG00000000107	CDHR1	102169458
chi-miR-129-3p	ENSCHIG00000000126
chi-miR-330-5p	ENSCHIG00000000137	ARHGAP4	102190311
chi-miR-361-3p	ENSCHIG00000000137	ARHGAP4	102190311
chi-miR-361-3p	ENSCHIG00000000144	DIPK1C	106503530
chi-miR-146b-5p	ENSCHIG00000000162		102168710
chi-miR-129-3p	ENSCHIG00000000170	ELF4	102175752
chi-miR-1343	ENSCHIG00000000184
chi-miR-27a-5p	ENSCHIG00000000224	TUBGCP3	102173579
chi-miR-30f-3p	ENSCHIG00000000225	LZTR1	102174651
chi-miR-330-5p	ENSCHIG00000000225	LZTR1	102174651
chi-miR-532-3p	ENSCHIG00000000233		108634540
chi-miR-1343	ENSCHIG00000000297		102185735
chi-miR-331-3p	ENSCHIG00000000297		102185735
chi-miR-1307-3p	ENSCHIG00000000304	ATP11A	102173860
chi-miR-330-5p	ENSCHIG00000000304	ATP11A	102173860
chi-miR-378-5p	ENSCHIG00000000315		102171217
chi-miR-127-5p	ENSCHIG00000000319		100861084
chi-miR-1343	ENSCHIG00000000319		100861084
chi-miR-197-3p	ENSCHIG00000000347	DGCR2	102175394
chi-miR-1306-5p	ENSCHIG00000000382	TSPAN14	102178796
chi-miR-1343	ENSCHIG00000000433	SYP	102182488
chi-miR-320-3p	ENSCHIG00000000443	GGT5	102182719
chi-miR-150	ENSCHIG00000000480	PLAU	102188193
chi-miR-214-5p	ENSCHIG00000000488	CLIC3	106502685
chi-miR-1343	ENSCHIG00000000514	POFUT2	102174438
chi-miR-331-3p	ENSCHIG00000000593	OGFOD3	102175801
chi-miR-504	ENSCHIG00000000593	OGFOD3	102175801
chi-miR-30f-3p	ENSCHIG00000000620		102187823
chi-miR-30f-3p	ENSCHIG00000000721	LY86	102168958
chi-miR-708-5p	ENSCHIG00000000721	LY86	102168958
chi-miR-34a	ENSCHIG00000000725	SWAP70	102179028
chi-miR-361-3p	ENSCHIG00000000725	SWAP70	102179028
chi-miR-1343	ENSCHIG00000000737	ASTN2	102180224
chi-miR-197-3p	ENSCHIG00000000770
chi-miR-143-5p	ENSCHIG00000000920	NAV2	102185718
chi-miR-330-3p	ENSCHIG00000000973
chi-miR-1306-5p	ENSCHIG00000001014	DNAJB12	100861354
chi-miR-532-3p	ENSCHIG00000001062	MBOAT4	102178037
chi-miR-378-5p	ENSCHIG00000001085	DOCK5	102180222
chi-miR-361-3p	ENSCHIG00000001269	TMEM59L	102190678
chi-miR-497-5p	ENSCHIG00000001269	TMEM59L	102190678
chi-miR-92a-3p	ENSCHIG00000001352		102179092
chi-miR-1306-5p	ENSCHIG00000001410
chi-miR-1343	ENSCHIG00000001552	RHOV	102172725
chi-miR-331-3p	ENSCHIG00000001591		102173718
chi-miR-150	ENSCHIG00000001684	PRR5L	102172562
chi-miR-17-5p	ENSCHIG00000001684	PRR5L	102172562
chi-miR-145-5p	ENSCHIG00000001690	CA6	102175605
chi-miR-361-3p	ENSCHIG00000001722	CYTL1	102190869
chi-miR-1343	ENSCHIG00000001815	FBXL18	102176191
chi-miR-330-5p	ENSCHIG00000001906	MICALL2	106503986
chi-miR-3432-5p	ENSCHIG00000001906	MICALL2	106503986
chi-miR-330-3p	ENSCHIG00000001907
chi-miR-30f-3p	ENSCHIG00000002056	BEAN1	102173221
chi-miR-330-3p	ENSCHIG00000002271
chi-miR-877-5p	ENSCHIG00000002460	USP2	102176627
chi-miR-330-3p	ENSCHIG00000002528
novel_88	ENSCHIG00000002571	POC1A	102185405
chi-miR-532-3p	ENSCHIG00000002627	GNB2	102188463
chi-miR-361-3p	ENSCHIG00000002782	SAG	102189368
chi-miR-361-3p	ENSCHIG00000002806	PSMB11
chi-miR-497-5p	ENSCHIG00000002829	ARHGAP10	102173323
chi-miR-1306-5p	ENSCHIG00000002847
chi-miR-150	ENSCHIG00000002847
chi-miR-500-3p	ENSCHIG00000002847
chi-miR-1343	ENSCHIG00000002854	BAHCC1	106504045
chi-miR-504	ENSCHIG00000002881	GRINA	102181056
chi-miR-708-5p	ENSCHIG00000002881	GRINA	102181056
chi-miR-197-3p	ENSCHIG00000003212	PNCK	102182769
chi-miR-378-5p	ENSCHIG00000003280	NPHS2	102183170
chi-miR-1343	ENSCHIG00000003384		100860825
chi-miR-504	ENSCHIG00000003384		100860825
chi-miR-331-3p	ENSCHIG00000003402	KLHDC8A	102182156
chi-miR-331-3p	ENSCHIG00000003405	NFE2	102187193
chi-miR-34a	ENSCHIG00000003424	HMBOX1	102176882
chi-miR-449a-5p	ENSCHIG00000003424	HMBOX1	102176882
chi-miR-30f-3p	ENSCHIG00000003435	RNF4	102185165
chi-miR-320-3p	ENSCHIG00000003444	NCAPG2	102169359
chi-miR-150	ENSCHIG00000003874		102172881
chi-miR-30f-3p	ENSCHIG00000003962	OR10P1	102180464
chi-miR-504	ENSCHIG00000004157	CPNE5	102179614
chi-miR-27a-5p	ENSCHIG00000004216	DRD2	102177355
chi-miR-144-3p	ENSCHIG00000004476	TMEM217
chi-miR-877-5p	ENSCHIG00000004476	TMEM217
chi-miR-30f-3p	ENSCHIG00000004602	ANAPC2	102181216
chi-miR-1343	ENSCHIG00000004685	TGFBI	102182971
chi-miR-532-3p	ENSCHIG00000004685	TGFBI	102182971
chi-miR-20b	ENSCHIG00000004688		102182602
chi-miR-16a-5p	ENSCHIG00000004747	TMEM185A	102179470
chi-miR-330-3p	ENSCHIG00000004820
chi-miR-145-5p	ENSCHIG00000005111		102187782
novel_43	ENSCHIG00000005122		108638473
chi-miR-30f-3p	ENSCHIG00000005138	PGAM2	102169807
chi-miR-532-3p	ENSCHIG00000005138	PGAM2	102169807
chi-miR-200a	ENSCHIG00000005194	PDGFRA	102174007
chi-miR-378-5p	ENSCHIG00000005326	PITX1	102181864
chi-miR-30f-3p	ENSCHIG00000005461	HPX	102179029
chi-miR-330-3p	ENSCHIG00000005475
chi-miR-1343	ENSCHIG00000005522	CTSD	106504021
chi-miR-708-5p	ENSCHIG00000005522	CTSD	106504021
novel_88	ENSCHIG00000005522	CTSD	106504021
chi-miR-1343	ENSCHIG00000005570	TNS2	102181001
chi-miR-143-3p	ENSCHIG00000005760	FUCA1	102180711
chi-miR-1343	ENSCHIG00000005777	NUDT16L1	102190573
chi-miR-378-5p	ENSCHIG00000005777	NUDT16L1	102190573
chi-miR-532-3p	ENSCHIG00000005784		102171450
chi-miR-128-3p	ENSCHIG00000005813	VSIR	102175186
chi-miR-1343	ENSCHIG00000005813	VSIR	102175186
chi-miR-30f-3p	ENSCHIG00000005813	VSIR	102175186
chi-miR-1343	ENSCHIG00000006005
chi-miR-331-3p	ENSCHIG00000006005
chi-miR-361-3p	ENSCHIG00000006005
chi-miR-378-5p	ENSCHIG00000006005
chi-miR-877-5p	ENSCHIG00000006029
chi-miR-17-5p	ENSCHIG00000006252	SLC46A3	102187500
chi-miR-20b	ENSCHIG00000006252	SLC46A3	102187500
chi-miR-330-3p	ENSCHIG00000006261
chi-miR-1343	ENSCHIG00000006450		102186858
chi-miR-330-5p	ENSCHIG00000006465	RAB19	102173529
chi-miR-331-3p	ENSCHIG00000006465	RAB19	102173529
chi-miR-378-5p	ENSCHIG00000006466	CBY2	102180402
chi-miR-504	ENSCHIG00000006466	CBY2	102180402
chi-miR-330-5p	ENSCHIG00000006486	EDA2R	102185640
chi-miR-1343	ENSCHIG00000006583	KIAA0513	102183092
chi-miR-143-5p	ENSCHIG00000006587		102170479
chi-miR-1307-3p	ENSCHIG00000006605	OSBP	102176062
chi-miR-1343	ENSCHIG00000006605	OSBP	102176062
chi-miR-330-3p	ENSCHIG00000006727
chi-miR-500-5p	ENSCHIG00000006738		100861334
chi-miR-92a-5p	ENSCHIG00000006744
chi-miR-30f-3p	ENSCHIG00000006753		102180421
chi-miR-330-5p	ENSCHIG00000006753		102180421
chi-miR-330-3p	ENSCHIG00000006782
chi-miR-143-5p	ENSCHIG00000006795	GBF1	100861069
chi-miR-143-5p	ENSCHIG00000006874	WDR20	102181245
chi-miR-27a-5p	ENSCHIG00000006874	WDR20	102181245
chi-miR-532-3p	ENSCHIG00000006876	OGDH	102183291
chi-miR-331-3p	ENSCHIG00000006882	ARSI	102173741
chi-miR-1306-5p	ENSCHIG00000006935	GMIP	102186575
chi-miR-1343	ENSCHIG00000006935	GMIP	102186575
chi-miR-378-5p	ENSCHIG00000006946	BAALC	102170890
chi-miR-330-5p	ENSCHIG00000006984	COMT	102191825
chi-miR-1306-5p	ENSCHIG00000007034	PACSIN3	102185585
chi-miR-1307-3p	ENSCHIG00000007034	PACSIN3	102185585
chi-miR-1343	ENSCHIG00000007034	PACSIN3	102185585
chi-miR-532-3p	ENSCHIG00000007135	COG2	102170669
chi-miR-361-3p	ENSCHIG00000007211	LMOD1	102170047
chi-miR-7-5p	ENSCHIG00000007262	SAFB	102169953
chi-miR-361-3p	ENSCHIG00000007281	KLF13	106503361
chi-miR-9-5p	ENSCHIG00000007307	GPLD1	102169718
chi-miR-378-5p	ENSCHIG00000007327	RAB3A	102169575
chi-miR-330-3p	ENSCHIG00000007428
chi-miR-30f-3p	ENSCHIG00000007443	NPY	102175460
chi-miR-1307-3p	ENSCHIG00000007511	HIC2	108634511
chi-miR-1343	ENSCHIG00000007511	HIC2	108634511
chi-miR-145-5p	ENSCHIG00000007627	TMEM117	102170670
chi-miR-330-3p	ENSCHIG00000007696
chi-miR-1343	ENSCHIG00000007716	THAP3	102179220
chi-miR-1306-5p	ENSCHIG00000007758	TBC1D22A	102179746
chi-miR-1307-3p	ENSCHIG00000007758	TBC1D22A	102179746
chi-miR-532-3p	ENSCHIG00000007758	TBC1D22A	102179746
chi-miR-1343	ENSCHIG00000007762	NUMA1	102171630
chi-miR-378-5p	ENSCHIG00000007762	NUMA1	102171630
chi-miR-214-5p	ENSCHIG00000007812	SAXO2
chi-miR-99b-3p	ENSCHIG00000007898	LAP3	102190033
chi-miR-125b-3p	ENSCHIG00000007932	ALDH1L1	102179144
chi-miR-378-5p	ENSCHIG00000007932	ALDH1L1	102179144
chi-miR-1343	ENSCHIG00000007951	ZNF622	102191276
chi-miR-1343	ENSCHIG00000007966	NACC2	106502669
chi-miR-532-3p	ENSCHIG00000007966	NACC2	106502669
chi-miR-99a-3p	ENSCHIG00000007966	NACC2	106502669
chi-miR-9-5p	ENSCHIG00000007991	DDI1
chi-miR-150	ENSCHIG00000008000	MB	100860833
chi-miR-500-5p	ENSCHIG00000008000	MB	100860833
chi-miR-206	ENSCHIG00000008014
chi-miR-1306-5p	ENSCHIG00000008094	TREM2	102189077
chi-miR-504	ENSCHIG00000008097	EFNB1	102183496
chi-miR-330-3p	ENSCHIG00000008145
chi-miR-378-5p	ENSCHIG00000008246	ALDH7A1	102187125
chi-miR-187	ENSCHIG00000008247	TM4SF4	102171195
chi-miR-378-5p	ENSCHIG00000008314		102177239
chi-miR-1343	ENSCHIG00000008360	ECEL1	102191476
chi-miR-27a-5p	ENSCHIG00000008393	MAPK8IP2	102190872
chi-miR-330-3p	ENSCHIG00000008400
chi-miR-331-3p	ENSCHIG00000008416	DES	102180712
chi-miR-1306-5p	ENSCHIG00000008419
chi-miR-500-3p	ENSCHIG00000008419
chi-miR-181b-5p	ENSCHIG00000008426	MTMR12	102185953
chi-miR-320-3p	ENSCHIG00000008426	MTMR12	102185953
chi-miR-1306-5p	ENSCHIG00000008445	KALRN	102173333
chi-miR-378-5p	ENSCHIG00000008490
chi-miR-214-5p	ENSCHIG00000008499	SLC5A9	102171947
chi-miR-330-5p	ENSCHIG00000008499	SLC5A9	102171947
chi-miR-378-5p	ENSCHIG00000008585		102173702
chi-miR-1306-5p	ENSCHIG00000008599
chi-miR-150	ENSCHIG00000008599
novel_43	ENSCHIG00000008624
chi-miR-532-3p	ENSCHIG00000008629	SPSB4	102188901
chi-miR-1343	ENSCHIG00000008645	NGEF	102170660
chi-miR-378-5p	ENSCHIG00000008671	ADORA3	102177769
chi-miR-30f-3p	ENSCHIG00000008697	DUSP7	102173698
chi-miR-361-3p	ENSCHIG00000008697	DUSP7	102173698
chi-miR-1343	ENSCHIG00000008758	LPCAT1	102186907
chi-miR-214-5p	ENSCHIG00000008758	LPCAT1	102186907
chi-miR-378-5p	ENSCHIG00000008758	LPCAT1	102186907
chi-miR-1343	ENSCHIG00000008762	APCDD1L	102175968
chi-miR-150	ENSCHIG00000008765	RMND5B	102190406
chi-miR-34a	ENSCHIG00000008765	RMND5B	102190406
chi-miR-504	ENSCHIG00000008765	RMND5B	102190406
chi-miR-532-3p	ENSCHIG00000008765	RMND5B	102190406
chi-miR-1306-5p	ENSCHIG00000008770
chi-miR-500-3p	ENSCHIG00000008770
chi-miR-1343	ENSCHIG00000008787	DHRS3	102179583
chi-miR-92a-5p	ENSCHIG00000008787	DHRS3	102179583
chi-miR-500-3p	ENSCHIG00000008807	B3GNTL1	102174157
chi-miR-532-3p	ENSCHIG00000008887		100860808
chi-miR-27a-5p	ENSCHIG00000008891	PDLIM5	102189198
chi-miR-1343	ENSCHIG00000008907	RBM4B	102180196
chi-miR-30f-3p	ENSCHIG00000008939	PEMT	102170908
chi-miR-504	ENSCHIG00000008939	PEMT	102170908
chi-miR-331-3p	ENSCHIG00000008959
chi-miR-455-5p	ENSCHIG00000008977	FAM205A	102185836
chi-miR-330-3p	ENSCHIG00000008982
chi-miR-342-3p	ENSCHIG00000008990	GATA1	102174102
chi-miR-504	ENSCHIG00000008990	GATA1	102174102
chi-miR-378-3p	ENSCHIG00000009047	CUX1	102185705
chi-miR-99b-3p	ENSCHIG00000009047	CUX1	102185705
chi-miR-214-5p	ENSCHIG00000009083	GRK1	102176894
chi-miR-197-3p	ENSCHIG00000009101	CYP4F22	102187582
chi-miR-1306-5p	ENSCHIG00000009106	CABP2	102184227
chi-miR-1343	ENSCHIG00000009120	TTC39C	102190006
chi-miR-320-3p	ENSCHIG00000009120	TTC39C	102190006
chi-miR-532-3p	ENSCHIG00000009126		102183353
chi-miR-1343	ENSCHIG00000009133	MLYCD	102183446
chi-miR-330-3p	ENSCHIG00000009135
chi-miR-16a-5p	ENSCHIG00000009143	ACTG2	102178279
chi-miR-1343	ENSCHIG00000009176	PKN1	102172617
chi-miR-532-3p	ENSCHIG00000009261	ZG16	102168316
chi-miR-330-3p	ENSCHIG00000009280
chi-miR-331-3p	ENSCHIG00000009280
chi-miR-504	ENSCHIG00000009280
chi-miR-330-3p	ENSCHIG00000009293
chi-miR-1343	ENSCHIG00000009327	RPS6KB2	102182675
chi-miR-378-5p	ENSCHIG00000009328		100860897
chi-miR-27a-5p	ENSCHIG00000009344	SNRNP40	102171935
chi-miR-1343	ENSCHIG00000009370	ATP4B	102185581
chi-miR-1343	ENSCHIG00000009385	EVI5L	102172619
chi-miR-378-5p	ENSCHIG00000009412	AQP5	102189554
chi-miR-877-5p	ENSCHIG00000009439	GEMIN8	102191225
chi-miR-1343	ENSCHIG00000009485	CADM3	102169922
chi-miR-532-3p	ENSCHIG00000009527	RPH3AL	102173778
chi-miR-199a-3p	ENSCHIG00000009583	SYT6	102190837
chi-miR-877-5p	ENSCHIG00000009583	SYT6	102190837
chi-miR-708-5p	ENSCHIG00000009623	SPINDOC	102187461
chi-miR-877-5p	ENSCHIG00000009623	SPINDOC	102187461
chi-miR-130b-5p	ENSCHIG00000009653	MOCS1	102170834
chi-miR-1343	ENSCHIG00000009669
chi-miR-330-5p	ENSCHIG00000009669
chi-miR-1343	ENSCHIG00000009689	CYHR1	106501873
chi-miR-1343	ENSCHIG00000009704	CRYBB3	102182062
chi-miR-27a-5p	ENSCHIG00000009704	CRYBB3	102182062
chi-miR-532-3p	ENSCHIG00000009704	CRYBB3	102182062
chi-miR-143-3p	ENSCHIG00000009753
chi-miR-34a	ENSCHIG00000009756	DDX41	102187313
chi-miR-330-3p	ENSCHIG00000009792
chi-miR-330-5p	ENSCHIG00000009793	MYOD1	108637637
chi-miR-331-3p	ENSCHIG00000009808	SYT7	102170302
chi-miR-331-3p	ENSCHIG00000009835		102180430
chi-miR-330-3p	ENSCHIG00000009846
chi-miR-1306-5p	ENSCHIG00000009854	KMT5C	102185214
chi-miR-532-3p	ENSCHIG00000009854	KMT5C	102185214
chi-miR-197-3p	ENSCHIG00000009860	CAPN5	102177454
novel_88	ENSCHIG00000009860	CAPN5	102177454
chi-miR-361-3p	ENSCHIG00000009899	TTYH3	102169153
chi-miR-877-5p	ENSCHIG00000009900	CD207	102185368
chi-miR-378-5p	ENSCHIG00000009918	SMUG1	102189462
chi-miR-877-5p	ENSCHIG00000009918	SMUG1	102189462
chi-miR-1343	ENSCHIG00000009952	RASSF7	102185814
chi-miR-330-3p	ENSCHIG00000009962
chi-miR-129-5p	ENSCHIG00000009988	BCL9	102190281
novel_36	ENSCHIG00000009988	BCL9	102190281
chi-miR-30f-3p	ENSCHIG00000010021	RHOBTB2	102190957
chi-miR-497-5p	ENSCHIG00000010038	DENND2D	102181458
chi-miR-1343	ENSCHIG00000010042	FAM3D	102182545
chi-miR-129-3p	ENSCHIG00000010071	PIAS3	102185884
chi-miR-1306-5p	ENSCHIG00000010071	PIAS3	102185884
chi-miR-1343	ENSCHIG00000010071	PIAS3	102185884
chi-miR-504	ENSCHIG00000010075		108633279
chi-miR-150	ENSCHIG00000010101		102182133
chi-miR-1306-5p	ENSCHIG00000010102
chi-miR-150	ENSCHIG00000010102
chi-miR-361-3p	ENSCHIG00000010102
chi-miR-500-3p	ENSCHIG00000010102
chi-miR-361-3p	ENSCHIG00000010111	FUT7	108637190
chi-miR-532-3p	ENSCHIG00000010111	FUT7	108637190
chi-miR-330-3p	ENSCHIG00000010126
chi-miR-125b-3p	ENSCHIG00000010133	CYBRD1	100861136
chi-miR-330-5p	ENSCHIG00000010133	CYBRD1	100861136
chi-miR-3432-5p	ENSCHIG00000010133	CYBRD1	100861136
chi-miR-497-5p	ENSCHIG00000010133	CYBRD1	100861136
chi-miR-500-3p	ENSCHIG00000010163		108633177
chi-miR-1343	ENSCHIG00000010165
chi-miR-361-3p	ENSCHIG00000010172	FOXI2	108634016
chi-miR-504	ENSCHIG00000010172	FOXI2	108634016
chi-miR-320-3p	ENSCHIG00000010191
chi-miR-378-5p	ENSCHIG00000010216		102182127
chi-miR-1307-3p	ENSCHIG00000010291	AXIN1	102170375
chi-miR-361-3p	ENSCHIG00000010295	TMEM63B	100861329
chi-miR-497-5p	ENSCHIG00000010299	HBS1L	102178359
chi-miR-331-3p	ENSCHIG00000010320		102174409
chi-miR-331-3p	ENSCHIG00000010325	ASB2	102184287
chi-miR-214-5p	ENSCHIG00000010366	C2CD3	102185017
chi-miR-330-5p	ENSCHIG00000010366	C2CD3	102185017
chi-miR-1343	ENSCHIG00000010446	CD4	102170124
chi-miR-330-5p	ENSCHIG00000010446	CD4	102170124
chi-miR-1343	ENSCHIG00000010453	CIB1	102187169
chi-miR-30f-3p	ENSCHIG00000010453	CIB1	102187169
chi-miR-504	ENSCHIG00000010467	GPRC5A	102174546
chi-miR-1343	ENSCHIG00000010508	TRARG1	102174059
chi-miR-16a-5p	ENSCHIG00000010517	ADAMTS16	102180970
chi-miR-197-3p	ENSCHIG00000010517	ADAMTS16	102180970
chi-miR-532-3p	ENSCHIG00000010522	CLSTN3	102187844
chi-miR-1343	ENSCHIG00000010560	MAG	102185683
chi-miR-30f-3p	ENSCHIG00000010561	GOLGA5	102168492
chi-miR-187	ENSCHIG00000010573		102188668
chi-miR-1343	ENSCHIG00000010612	NICN1	102178673
chi-miR-361-3p	ENSCHIG00000010612	NICN1	102178673
chi-miR-504	ENSCHIG00000010612	NICN1	102178673
chi-miR-30f-3p	ENSCHIG00000010662		102169535
chi-miR-1307-3p	ENSCHIG00000010669	KLC4	102173138
chi-miR-361-3p	ENSCHIG00000010669	KLC4	102173138
chi-miR-378-5p	ENSCHIG00000010670	NTRK3	102185689
chi-miR-331-3p	ENSCHIG00000010673
chi-miR-27a-5p	ENSCHIG00000010678	HKDC1	102189736
chi-miR-30f-3p	ENSCHIG00000010692	USH1G	102176119
chi-miR-1343	ENSCHIG00000010709	DLX3	102189068
chi-miR-30f-3p	ENSCHIG00000010709	DLX3	102189068
chi-miR-378-5p	ENSCHIG00000010709	DLX3	102189068
chi-miR-378-3p	ENSCHIG00000010719
chi-miR-532-3p	ENSCHIG00000010731	SLC32A1	102180509
chi-miR-1343	ENSCHIG00000010733		108634701
chi-miR-330-3p	ENSCHIG00000010733		108634701
chi-miR-532-3p	ENSCHIG00000010735		100861192
chi-miR-1343	ENSCHIG00000010762	PCIF1	102191536
chi-miR-331-3p	ENSCHIG00000010778	AGT	102187651
chi-miR-330-5p	ENSCHIG00000010786	EXOC7	102187349
chi-miR-143-5p	ENSCHIG00000010827	FNDC4	102176431
chi-miR-30a-5p	ENSCHIG00000010890	CILK1	102175449
chi-miR-361-3p	ENSCHIG00000010890	CILK1	102175449
chi-miR-129-3p	ENSCHIG00000010897	POLG	102185224
chi-miR-320-3p	ENSCHIG00000010910	PLPPR1	102174302
chi-miR-1306-5p	ENSCHIG00000010930	ELF3	102170871
chi-miR-1343	ENSCHIG00000010950	CUEDC2	102168413
chi-miR-143-5p	ENSCHIG00000010986	TRAK1	106503407
chi-miR-197-3p	ENSCHIG00000010986	TRAK1	106503407
chi-miR-331-3p	ENSCHIG00000011008	VARS1	102179148
chi-miR-708-5p	ENSCHIG00000011008	VARS1	102179148
chi-miR-92a-5p	ENSCHIG00000011008	VARS1	102179148
chi-miR-1306-5p	ENSCHIG00000011018	UPF1	102189849
chi-miR-330-3p	ENSCHIG00000011019	C1orf158	102174958
chi-miR-378-3p	ENSCHIG00000011038	RAB20	102183802
chi-miR-504	ENSCHIG00000011038	RAB20	102183802
chi-miR-143-5p	ENSCHIG00000011045	RGS10	102190849
chi-miR-128-3p	ENSCHIG00000011082
chi-miR-214-5p	ENSCHIG00000011110		102173955
chi-miR-1343	ENSCHIG00000011122	TP73	102184175
chi-miR-1307-3p	ENSCHIG00000011144	FAM222A	102181416
chi-miR-143-5p	ENSCHIG00000011168	PIGL	102178568
chi-miR-3432-5p	ENSCHIG00000011186	CNPPD1	102179899
chi-miR-378-3p	ENSCHIG00000011211	SF3B2	102173920
chi-miR-129-3p	ENSCHIG00000011217	AK1	102169601
chi-miR-30f-3p	ENSCHIG00000011251	IRX2	106503323
chi-miR-877-5p	ENSCHIG00000011270		102182591
chi-miR-92a-3p	ENSCHIG00000011270		102182591
chi-miR-1343	ENSCHIG00000011283	ULK2	102179415
chi-miR-1306-5p	ENSCHIG00000011289	DUSP4	102174186
chi-miR-197-3p	ENSCHIG00000011301	NOL9	102180335
chi-miR-1306-5p	ENSCHIG00000011302		102181374
chi-miR-1343	ENSCHIG00000011329	KLHL36	102186711
chi-miR-30f-3p	ENSCHIG00000011329	KLHL36	102186711
chi-miR-532-3p	ENSCHIG00000011329	KLHL36	102186711
chi-miR-330-5p	ENSCHIG00000011335	GCGR	102180535
chi-miR-331-3p	ENSCHIG00000011335	GCGR	102180535
chi-miR-361-3p	ENSCHIG00000011357	APBB1	102179305
chi-miR-1343	ENSCHIG00000011358	STX1A	102171480
chi-miR-378-5p	ENSCHIG00000011397	SMC3	102186457
chi-miR-145-3p	ENSCHIG00000011413	FHDC1	102170347
chi-miR-10b-3p	ENSCHIG00000011472	GBA3	102180474
chi-miR-532-3p	ENSCHIG00000011474	C16orf54	102168791
chi-miR-130b-5p	ENSCHIG00000011542		102183767
chi-miR-1343	ENSCHIG00000011553	NUDT14	102189908
chi-miR-150	ENSCHIG00000011553	NUDT14	102189908
chi-miR-27a-5p	ENSCHIG00000011553	NUDT14	102189908
chi-miR-30f-3p	ENSCHIG00000011580	GPR26	102171401
chi-miR-10b-5p	ENSCHIG00000011595	INTS1	102187588
chi-miR-127-3p	ENSCHIG00000011606
chi-miR-214-5p	ENSCHIG00000011631	COQ4	102174129
chi-miR-199a-3p	ENSCHIG00000011646	PDLIM4	102181769
chi-miR-34a	ENSCHIG00000011652	MYO9B	102175943
chi-miR-361-3p	ENSCHIG00000011652	MYO9B	102175943
chi-miR-378-5p	ENSCHIG00000011652	MYO9B	102175943
chi-miR-30f-3p	ENSCHIG00000011700		102183174
chi-miR-378-5p	ENSCHIG00000011700		102183174
chi-miR-1343	ENSCHIG00000011703	IGHMBP2	102188478
chi-miR-378-5p	ENSCHIG00000011740	ARHGDIB	108636040
chi-miR-877-5p	ENSCHIG00000011757		102187799
chi-miR-197-3p	ENSCHIG00000011768	SPOCK2	102184593
chi-miR-1343	ENSCHIG00000011781	EMP2	102190283
chi-miR-30f-3p	ENSCHIG00000011781	EMP2	102190283
chi-miR-331-3p	ENSCHIG00000011781	EMP2	102190283
chi-miR-497-5p	ENSCHIG00000011781	EMP2	102190283
chi-miR-532-3p	ENSCHIG00000011782		102188874
chi-miR-1343	ENSCHIG00000011819	GADD45B	102183684
chi-miR-361-3p	ENSCHIG00000011819	GADD45B	102183684
chi-miR-330-5p	ENSCHIG00000011831	BARHL2	102179829
chi-miR-30f-3p	ENSCHIG00000011861	PARP16	102168543
chi-miR-30f-5p	ENSCHIG00000011861	PARP16	102168543
chi-miR-342-3p	ENSCHIG00000011900	UBOX5	106501723
chi-miR-532-3p	ENSCHIG00000011940	AOPEP	102186309
chi-miR-505-3p	ENSCHIG00000011951	NEFL	102179945
chi-miR-504	ENSCHIG00000012033	NECAP1	102180020
chi-miR-27a-5p	ENSCHIG00000012061		102187190
chi-miR-532-3p	ENSCHIG00000012065	SRF	102173700
chi-miR-532-3p	ENSCHIG00000012068	GNA11	102177328
chi-miR-532-3p	ENSCHIG00000012101		102189634
chi-miR-1343	ENSCHIG00000012103	C15orf39	102168210
chi-miR-532-3p	ENSCHIG00000012104	WNK1	102172797
chi-miR-330-3p	ENSCHIG00000012116
chi-miR-1343	ENSCHIG00000012120	ALPL	102189447
chi-miR-17-5p	ENSCHIG00000012123	TRIM8	102181750
chi-miR-20b	ENSCHIG00000012123	TRIM8	102181750
chi-miR-1343	ENSCHIG00000012134	FA2H	102175609
chi-miR-1343	ENSCHIG00000012138	CD180	102189624
chi-miR-1343	ENSCHIG00000012154		108633364
chi-miR-330-5p	ENSCHIG00000012172	UAP1L1	102182884
chi-miR-532-3p	ENSCHIG00000012172	UAP1L1	102182884
chi-miR-331-3p	ENSCHIG00000012207	GALNT18	102173105
chi-miR-361-3p	ENSCHIG00000012216	CEP131	102172573
chi-miR-1343	ENSCHIG00000012233	CALY	102184400
chi-miR-1343	ENSCHIG00000012234	PLXNB3	102191685
chi-miR-504	ENSCHIG00000012234	PLXNB3	102191685
chi-miR-1306-5p	ENSCHIG00000012286	CABP1	102179505
chi-miR-197-3p	ENSCHIG00000012344	GTF2A1	102175131
chi-miR-1306-5p	ENSCHIG00000012370	PPP1R16B	102188419
chi-miR-1343	ENSCHIG00000012370	PPP1R16B	102188419
chi-miR-27a-5p	ENSCHIG00000012370	PPP1R16B	102188419
chi-miR-532-3p	ENSCHIG00000012405		102189242
chi-miR-1307-3p	ENSCHIG00000012430	DHTKD1	102173669
chi-miR-378-5p	ENSCHIG00000012443	BPNT2	102187243
chi-miR-1307-3p	ENSCHIG00000012464	GRAMD1B	102188154
chi-miR-92a-3p	ENSCHIG00000012464	GRAMD1B	102188154
chi-miR-1343	ENSCHIG00000012494	MYO3B	102191562
chi-miR-1343	ENSCHIG00000012496	TNK2	102175249
chi-miR-27a-5p	ENSCHIG00000012496	TNK2	102175249
chi-miR-330-5p	ENSCHIG00000012496	TNK2	102175249
chi-miR-378-5p	ENSCHIG00000012496	TNK2	102175249
chi-miR-877-5p	ENSCHIG00000012517
chi-miR-455-5p	ENSCHIG00000012564	SPATA45	102181412
chi-miR-331-3p	ENSCHIG00000012585	DUSP9	102168334
chi-miR-1343	ENSCHIG00000012594	TOLLIP	102171325
chi-miR-197-3p	ENSCHIG00000012594	TOLLIP	102171325
chi-miR-1343	ENSCHIG00000012603	FAM78A	102185474
chi-miR-27a-5p	ENSCHIG00000012603	FAM78A	102185474
chi-miR-532-3p	ENSCHIG00000012603	FAM78A	102185474
chi-miR-497-5p	ENSCHIG00000012679	CILP	102183602
chi-miR-1306-5p	ENSCHIG00000012699	JADE2	102181032
chi-miR-378-5p	ENSCHIG00000012706	LMCD1	102190272
chi-miR-129-3p	ENSCHIG00000012722	STAC2	102174874
chi-miR-34a	ENSCHIG00000012722	STAC2	102174874
chi-miR-1307-3p	ENSCHIG00000012727	ACADS	102180069
chi-miR-1343	ENSCHIG00000012727	ACADS	102180069
chi-miR-7-5p	ENSCHIG00000012733	SHF	102179288
chi-miR-145-5p	ENSCHIG00000012761	FBXO31	102190630
chi-miR-214-5p	ENSCHIG00000012761	FBXO31	102190630
chi-miR-378-5p	ENSCHIG00000012762	DMXL2	102171518
chi-miR-145-5p	ENSCHIG00000012783	TMEM156	102168989
chi-miR-497-5p	ENSCHIG00000012810	TPK1	102188829
chi-miR-1343	ENSCHIG00000012818		102172235
chi-miR-214-5p	ENSCHIG00000012818		102172235
chi-miR-30f-3p	ENSCHIG00000012818		102172235
chi-miR-150	ENSCHIG00000012827	TFR2	102189002
chi-miR-1343	ENSCHIG00000012872	RPUSD1	102175917
chi-miR-27a-5p	ENSCHIG00000012885	SHISAL1	102175561
chi-miR-330-5p	ENSCHIG00000012885	SHISAL1	102175561
chi-miR-1306-5p	ENSCHIG00000012897	SKIV2L	102178026
chi-miR-532-3p	ENSCHIG00000012897	SKIV2L	102178026
chi-miR-1343	ENSCHIG00000012912	ST6GALNAC4	102170329
chi-miR-30f-3p	ENSCHIG00000012912	ST6GALNAC4	102170329
chi-miR-504	ENSCHIG00000012912	ST6GALNAC4	102170329
chi-miR-504	ENSCHIG00000012924	CDK20	102173001
chi-miR-1343	ENSCHIG00000013005	LRRC26	108637187
chi-miR-532-3p	ENSCHIG00000013005	LRRC26	108637187
chi-miR-150	ENSCHIG00000013013	ZNF366	102183364
chi-miR-1343	ENSCHIG00000013044		102191654
chi-miR-34a	ENSCHIG00000013048	WT1	102180242
chi-miR-330-5p	ENSCHIG00000013089	CAV2	102176581
chi-miR-1306-5p	ENSCHIG00000013090	COQ8B	102189512
chi-miR-378-5p	ENSCHIG00000013090	COQ8B	102189512
chi-miR-1306-5p	ENSCHIG00000013091	RFTN1	102183014
chi-miR-361-3p	ENSCHIG00000013091	RFTN1	102183014
chi-miR-99b-3p	ENSCHIG00000013114		102179958
chi-miR-504	ENSCHIG00000013116		108633536
chi-miR-331-3p	ENSCHIG00000013121	PRXL2B	102184926
chi-miR-361-3p	ENSCHIG00000013121	PRXL2B	102184926
chi-miR-378-5p	ENSCHIG00000013121	PRXL2B	102184926
chi-miR-532-3p	ENSCHIG00000013121	PRXL2B	102184926
chi-miR-378-5p	ENSCHIG00000013189	CAMK2N1	106503579
chi-miR-145-5p	ENSCHIG00000013213	SPESP1	102171881
chi-miR-1343	ENSCHIG00000013215	IGDCC3	102168831
chi-miR-34a	ENSCHIG00000013215	IGDCC3	102168831
chi-miR-30f-3p	ENSCHIG00000013220	GAB3	102170861
chi-miR-150	ENSCHIG00000013228	RTP1	102172007
chi-miR-197-3p	ENSCHIG00000013301	DENND5A	102169398
chi-miR-1307-3p	ENSCHIG00000013302		102189341
chi-miR-497-5p	ENSCHIG00000013305	EXOC2	102179823
chi-miR-361-3p	ENSCHIG00000013309	EHMT2	102178316
chi-miR-1306-5p	ENSCHIG00000013313	OTOP2	102176559
chi-miR-330-5p	ENSCHIG00000013313	OTOP2	102176559
chi-miR-532-3p	ENSCHIG00000013313	OTOP2	102176559
chi-miR-378-5p	ENSCHIG00000013316		102179831
chi-miR-2411-3p	ENSCHIG00000013317	TRAF3IP1	102179259
chi-miR-214-5p	ENSCHIG00000013325		102183195
chi-miR-30f-3p	ENSCHIG00000013327	MVB12B	102187499
chi-miR-330-5p	ENSCHIG00000013327	MVB12B	102187499
chi-miR-1306-5p	ENSCHIG00000013333	PGC	102189914
chi-miR-1343	ENSCHIG00000013342	INPP5K	102177657
chi-miR-143-5p	ENSCHIG00000013342	INPP5K	102177657
chi-miR-34a	ENSCHIG00000013342	INPP5K	102177657
chi-miR-1343	ENSCHIG00000013384	CFAP100	102179715
chi-miR-92a-5p	ENSCHIG00000013392		100861310
chi-miR-17-5p	ENSCHIG00000013402	CEP57	102181797
chi-miR-20b	ENSCHIG00000013402	CEP57	102181797
chi-miR-197-3p	ENSCHIG00000013421	PLEKHA7	102189776
chi-miR-130b-5p	ENSCHIG00000013435	PPM1J	102173058
chi-miR-330-3p	ENSCHIG00000013443	DAPK1	102185182
chi-miR-27a-5p	ENSCHIG00000013450	EXOG	102185510
chi-miR-532-3p	ENSCHIG00000013461	SLC29A4	102176758
chi-miR-504	ENSCHIG00000013481	LLGL2	102173503
chi-miR-1306-5p	ENSCHIG00000013505	MTCH1	102191091
chi-miR-331-3p	ENSCHIG00000013505	MTCH1	102191091
chi-miR-34a	ENSCHIG00000013505	MTCH1	102191091
chi-miR-378-5p	ENSCHIG00000013505	MTCH1	102191091
chi-miR-145-5p	ENSCHIG00000013509	FAM135A	102181221
chi-miR-129-3p	ENSCHIG00000013515	ALDOA	102187016
chi-miR-330-5p	ENSCHIG00000013515	ALDOA	102187016
chi-miR-1343	ENSCHIG00000013548	SPRYD3	102180730
chi-miR-330-5p	ENSCHIG00000013548	SPRYD3	102180730
novel_88	ENSCHIG00000013563
chi-miR-378-5p	ENSCHIG00000013575		100861394
chi-miR-1343	ENSCHIG00000013582	EML2	102172476
chi-miR-30f-3p	ENSCHIG00000013584	MEN1	102184226
chi-miR-877-5p	ENSCHIG00000013629	FGF6	102180381
chi-miR-330-5p	ENSCHIG00000013643
chi-miR-197-3p	ENSCHIG00000013644		102183616
chi-miR-145-5p	ENSCHIG00000013709		100860787
chi-miR-532-3p	ENSCHIG00000013709		100860787
chi-miR-1343	ENSCHIG00000013733	RHNO1	102182575
chi-miR-143-5p	ENSCHIG00000013831	DTNA	102177114
chi-miR-1343	ENSCHIG00000013843	STARD10	102179793
chi-miR-330-5p	ENSCHIG00000013843	STARD10	102179793
chi-miR-129-5p	ENSCHIG00000013845		102179128
novel_36	ENSCHIG00000013845		102179128
chi-miR-34a	ENSCHIG00000013851	SLC25A29	102179329
chi-miR-30f-3p	ENSCHIG00000013856	C1QL1	102190353
chi-miR-361-3p	ENSCHIG00000013856	C1QL1	102190353
chi-miR-330-5p	ENSCHIG00000013883	DTX2	102183479
chi-miR-378-5p	ENSCHIG00000013898	PPARD	102174518
chi-miR-505-3p	ENSCHIG00000013901	CTSC	102190937
chi-miR-1307-3p	ENSCHIG00000013902	YIF1B	102175979
chi-miR-330-5p	ENSCHIG00000013976	TGS1	102183981
chi-miR-1306-5p	ENSCHIG00000013991	C16orf89	102169448
chi-miR-1343	ENSCHIG00000013991	C16orf89	102169448
chi-miR-1343	ENSCHIG00000013996	KLHL12	102175700
chi-miR-143-5p	ENSCHIG00000013996	KLHL12	102175700
chi-miR-342-3p	ENSCHIG00000013996	KLHL12	102175700
chi-miR-361-3p	ENSCHIG00000014004	SIDT2	102185674
chi-miR-27a-3p	ENSCHIG00000014026	SLC26A11	102174694
chi-miR-7-5p	ENSCHIG00000014027	RBFOX2	102171037
chi-miR-34a	ENSCHIG00000014041	OCRL	102173924
chi-miR-532-3p	ENSCHIG00000014045	KATNIP	102177298
chi-miR-331-3p	ENSCHIG00000014061
chi-miR-378-5p	ENSCHIG00000014062		108636773
chi-miR-532-3p	ENSCHIG00000014094	MSX1	102190677
chi-miR-331-3p	ENSCHIG00000014118	RASA1	102170782
chi-miR-30f-3p	ENSCHIG00000014132	TSPAN9	102169743
chi-miR-330-3p	ENSCHIG00000014132	TSPAN9	102169743
chi-miR-532-3p	ENSCHIG00000014132	TSPAN9	102169743
chi-miR-532-3p	ENSCHIG00000014133		100861197
chi-miR-877-5p	ENSCHIG00000014142	CEP89	102186331
chi-miR-532-3p	ENSCHIG00000014166	ODF3L1	102189247
chi-miR-330-5p	ENSCHIG00000014175	EFCAB8
chi-miR-1343	ENSCHIG00000014176	LIF	102188524
chi-miR-331-3p	ENSCHIG00000014176	LIF	102188524
chi-miR-504	ENSCHIG00000014176	LIF	102188524
chi-miR-532-3p	ENSCHIG00000014178	GPA33	102190184
chi-miR-532-5p	ENSCHIG00000014206	IKBKB	102177406
novel_43	ENSCHIG00000014208	PRPF4B	102170839
chi-miR-1343	ENSCHIG00000014211	HLX	102179582
chi-miR-504	ENSCHIG00000014211	HLX	102179582
chi-miR-331-3p	ENSCHIG00000014213		100861349
chi-miR-1306-5p	ENSCHIG00000014232	QSOX2	102189594
chi-miR-1343	ENSCHIG00000014232	QSOX2	102189594
chi-miR-129-5p	ENSCHIG00000014253	NOS1AP	102181452
novel_36	ENSCHIG00000014253	NOS1AP	102181452
chi-miR-331-3p	ENSCHIG00000014276	RHBDD2	102173907
chi-miR-34a	ENSCHIG00000014305	CXXC1	102183748
chi-miR-197-3p	ENSCHIG00000014308	SNAI1	102172917
chi-miR-1306-5p	ENSCHIG00000014309	CAPSL	102174600
chi-miR-331-3p	ENSCHIG00000014333	RGMA	102183457
novel_88	ENSCHIG00000014333	RGMA	102183457
chi-miR-532-3p	ENSCHIG00000014338	EPB41	102176373
chi-miR-1306-5p	ENSCHIG00000014377	KCNN1	102170962
chi-miR-378-5p	ENSCHIG00000014377	KCNN1	102170962
chi-miR-150	ENSCHIG00000014391	FAM241B	102191017
chi-miR-532-3p	ENSCHIG00000014391	FAM241B	102191017
chi-miR-197-3p	ENSCHIG00000014409	TUBGCP2	102183567
chi-miR-30f-3p	ENSCHIG00000014418	TBX2	102190545
chi-miR-1343	ENSCHIG00000014433		102188840
chi-miR-378-5p	ENSCHIG00000014433		102188840
chi-miR-1343	ENSCHIG00000014451	TREML2	102189354
chi-miR-150	ENSCHIG00000014451	TREML2	102189354
chi-miR-378-5p	ENSCHIG00000014451	TREML2	102189354
chi-miR-877-5p	ENSCHIG00000014451	TREML2	102189354
chi-miR-497-5p	ENSCHIG00000014464	RRAD	102175153
chi-miR-27a-5p	ENSCHIG00000014469	GATA5	102171528
chi-miR-1307-3p	ENSCHIG00000014495	BRD1	102181197
chi-miR-320-3p	ENSCHIG00000014513	URB2	102184031
chi-miR-331-3p	ENSCHIG00000014513	URB2	102184031
chi-miR-1343	ENSCHIG00000014576	MATK	102173735
chi-miR-127-5p	ENSCHIG00000014578	ALG2	102172999
chi-miR-125b-3p	ENSCHIG00000014601		100861191
chi-miR-27a-3p	ENSCHIG00000014632	WNT7B	102176768
chi-miR-330-5p	ENSCHIG00000014632	WNT7B	102176768
chi-miR-34a	ENSCHIG00000014654	ACSM5	102180366
novel_123	ENSCHIG00000014654	ACSM5	102180366
chi-miR-331-3p	ENSCHIG00000014657	RTN2	102188623
chi-miR-532-3p	ENSCHIG00000014665	ABHD16A	102181346
chi-miR-1343	ENSCHIG00000014683	GDPD5	102190714
chi-miR-1343	ENSCHIG00000014684	TFEB	102174171
chi-miR-378-5p	ENSCHIG00000014690		100861253
chi-miR-214-5p	ENSCHIG00000014692	PSMA7	102172642
chi-miR-125b-3p	ENSCHIG00000014699	CCDC120	102183051
chi-miR-330-5p	ENSCHIG00000014753	CARD19	102171335
chi-miR-378-5p	ENSCHIG00000014768	UBE3C	102170756
chi-miR-532-3p	ENSCHIG00000014768	UBE3C	102170756
chi-miR-1307-3p	ENSCHIG00000014779	GATA2	106504031
chi-miR-1343	ENSCHIG00000014779	GATA2	106504031
chi-miR-504	ENSCHIG00000014779	GATA2	106504031
chi-miR-1343	ENSCHIG00000014786	CHKA	102186563
chi-miR-30f-3p	ENSCHIG00000014796	PHF2	102191332
chi-miR-330-5p	ENSCHIG00000014796	PHF2	102191332
chi-miR-1306-5p	ENSCHIG00000014824	FZR1	102178264
chi-miR-199a-5p	ENSCHIG00000014824	FZR1	102178264
chi-miR-331-3p	ENSCHIG00000014824	FZR1	102178264
chi-miR-504	ENSCHIG00000014824	FZR1	102178264
novel_43	ENSCHIG00000014826	LMBR1	102168421
chi-miR-1343	ENSCHIG00000014835		102173052
chi-miR-378-3p	ENSCHIG00000014835		102173052
chi-miR-320-3p	ENSCHIG00000014843	ASCC2	102191359
chi-miR-330-5p	ENSCHIG00000014849		102168746
chi-miR-1307-3p	ENSCHIG00000014854	CTU2	102189424
chi-miR-1343	ENSCHIG00000014872	SCLY	102175921
chi-miR-150	ENSCHIG00000014885	RAI2
chi-miR-1307-3p	ENSCHIG00000014893		102169098
chi-miR-378-5p	ENSCHIG00000014922	MYO1D	102177189
chi-miR-331-3p	ENSCHIG00000014927	TAB1	102185161
chi-miR-361-3p	ENSCHIG00000014956	PLEKHD1	102177803
chi-miR-330-5p	ENSCHIG00000014983
chi-miR-34a	ENSCHIG00000014983
chi-miR-532-3p	ENSCHIG00000014983
chi-miR-660	ENSCHIG00000014983
chi-miR-1343	ENSCHIG00000015061	TNRC18	102176491
chi-miR-504	ENSCHIG00000015061	TNRC18	102176491
chi-miR-1306-5p	ENSCHIG00000015077	UBFD1	102184113
chi-miR-128-3p	ENSCHIG00000015098		102181893
chi-miR-128-3p	ENSCHIG00000015100		102191549
chi-miR-17-5p	ENSCHIG00000015100		102191549
chi-miR-99b-3p	ENSCHIG00000015102	CHRDL2	102187245
chi-miR-1306-5p	ENSCHIG00000015120	KRT71	102177231
chi-miR-378-5p	ENSCHIG00000015120	KRT71	102177231
chi-miR-330-5p	ENSCHIG00000015146	MYL4	102168763
chi-miR-331-3p	ENSCHIG00000015146	MYL4	102168763
chi-miR-361-3p	ENSCHIG00000015146	MYL4	102168763
chi-miR-199a-5p	ENSCHIG00000015158		102182663
chi-miR-30f-3p	ENSCHIG00000015171	LYG2	102184444
chi-miR-34b-3p	ENSCHIG00000015184	RGS1	102169205
chi-miR-361-3p	ENSCHIG00000015184	RGS1	102169205
chi-miR-532-3p	ENSCHIG00000015211	KIAA0895L	102176817
chi-miR-330-5p	ENSCHIG00000015224	ESRRA	102182570
chi-miR-127-5p	ENSCHIG00000015252	ARVCF	102168478
chi-miR-1343	ENSCHIG00000015252	ARVCF	102168478
chi-miR-330-5p	ENSCHIG00000015252	ARVCF	102168478
chi-miR-206	ENSCHIG00000015268
chi-miR-129-3p	ENSCHIG00000015269	DBH	102176244
chi-miR-1343	ENSCHIG00000015269	DBH	102176244
chi-miR-1306-5p	ENSCHIG00000015274	STARD8	102178991
chi-miR-361-3p	ENSCHIG00000015279
chi-miR-197-3p	ENSCHIG00000015297	GLI3	102178142
chi-miR-214-5p	ENSCHIG00000015297	GLI3	102178142
chi-miR-532-3p	ENSCHIG00000015297	GLI3	102178142
chi-miR-1343	ENSCHIG00000015319	PKDREJ
chi-miR-1306-5p	ENSCHIG00000015320	CHMP4B	102173581
chi-miR-1306-5p	ENSCHIG00000015341	DRG2	102182442
chi-miR-1343	ENSCHIG00000015341	DRG2	102182442
chi-miR-150	ENSCHIG00000015341	DRG2	102182442
chi-miR-330-5p	ENSCHIG00000015344	CPT1A	102187923
chi-miR-127-5p	ENSCHIG00000015368		102171363
chi-miR-9-5p	ENSCHIG00000015368		102171363
chi-miR-877-5p	ENSCHIG00000015391	NIBAN1	102187885
chi-miR-1306-5p	ENSCHIG00000015392	FGR	102177575
chi-miR-331-3p	ENSCHIG00000015392	FGR	102177575
chi-miR-532-3p	ENSCHIG00000015410	PPP6R2	102188397
chi-miR-1306-5p	ENSCHIG00000015418	ZNF444	108638126
chi-miR-320-3p	ENSCHIG00000015418	ZNF444	108638126
chi-miR-1343	ENSCHIG00000015477		102173644
chi-miR-1343	ENSCHIG00000015478	ZFAND3	102184388
chi-miR-877-5p	ENSCHIG00000015503	KRT80	102185152
chi-miR-150	ENSCHIG00000015537	CD82	102188610
chi-miR-331-3p	ENSCHIG00000015537	CD82	102188610
chi-miR-532-3p	ENSCHIG00000015537	CD82	102188610
chi-miR-708-5p	ENSCHIG00000015537	CD82	102188610
chi-miR-99a-3p	ENSCHIG00000015537	CD82	102188610
chi-miR-197-3p	ENSCHIG00000015551	SYT8	108634240
chi-miR-214-5p	ENSCHIG00000015551	SYT8	108634240
chi-miR-532-3p	ENSCHIG00000015626	NCAPD2	102176308
chi-miR-129-5p	ENSCHIG00000015632	AARS1	102170720
chi-miR-30f-3p	ENSCHIG00000015632	AARS1	102170720
novel_36	ENSCHIG00000015632	AARS1	102170720
chi-miR-1307-3p	ENSCHIG00000015637	GAS6	102177449
chi-miR-1343	ENSCHIG00000015644	DEAF1	102184977
chi-miR-1306-5p	ENSCHIG00000015649	RNH1	102187199
chi-miR-330-5p	ENSCHIG00000015649	RNH1	102187199
chi-miR-504	ENSCHIG00000015655		102173982
chi-miR-320-3p	ENSCHIG00000015691	FANK1	102173913
chi-miR-30f-3p	ENSCHIG00000015720	MAPK8IP1	102180333
chi-miR-378-3p	ENSCHIG00000015730	WRAP53	102169900
chi-miR-361-3p	ENSCHIG00000015734	GNAZ	106501838
chi-miR-504	ENSCHIG00000015734	GNAZ	106501838
chi-miR-197-3p	ENSCHIG00000015807	FBXW11	102187079
chi-miR-1343	ENSCHIG00000015811	ADRA2B	102175860
chi-miR-145-5p	ENSCHIG00000015811	ADRA2B	102175860
chi-miR-362-5p	ENSCHIG00000015811	ADRA2B	102175860
chi-miR-331-3p	ENSCHIG00000015816	ZNF217
chi-miR-1306-5p	ENSCHIG00000015846	SMPD4	102169580
chi-miR-331-3p	ENSCHIG00000015846	SMPD4	102169580
chi-miR-1306-5p	ENSCHIG00000015855	BCAS3	102172381
chi-miR-1343	ENSCHIG00000015855	BCAS3	102172381
chi-miR-1343	ENSCHIG00000015862	ZBTB48	102179501
chi-miR-504	ENSCHIG00000015862	ZBTB48	102179501
chi-miR-92a-5p	ENSCHIG00000015868		102171800
chi-miR-330-5p	ENSCHIG00000015870
chi-miR-504	ENSCHIG00000015892		102189516
chi-miR-1343	ENSCHIG00000015893	PLEKHM1	102168577
chi-miR-17-5p	ENSCHIG00000015893	PLEKHM1	102168577
chi-miR-532-3p	ENSCHIG00000015893	PLEKHM1	102168577
chi-miR-1343	ENSCHIG00000015900	MYO3A	102178372
chi-miR-145-5p	ENSCHIG00000015901	NDST3	102171771
chi-miR-24-5p	ENSCHIG00000015917	UBE3D	102175294
chi-miR-27a-5p	ENSCHIG00000015928		102175278
chi-miR-1306-5p	ENSCHIG00000015940	PRMT8	102181847
chi-miR-197-3p	ENSCHIG00000015940	PRMT8	102181847
chi-miR-532-3p	ENSCHIG00000015940	PRMT8	102181847
chi-miR-143-3p	ENSCHIG00000015964	MRPL46	102175898
chi-miR-378-5p	ENSCHIG00000015969	RASD2	102170033
chi-miR-196b	ENSCHIG00000015981	PDGFC	102168934
chi-miR-378-5p	ENSCHIG00000015994	LIPG	102191574
chi-miR-1343	ENSCHIG00000016013	SH3GL3	102168209
chi-miR-1343	ENSCHIG00000016014	AP5Z1	102177860
chi-miR-150	ENSCHIG00000016014	AP5Z1	102177860
chi-miR-330-5p	ENSCHIG00000016014	AP5Z1	102177860
chi-miR-30f-3p	ENSCHIG00000016034	TXNDC16	102181215
chi-miR-1343	ENSCHIG00000016042	EPS8L2	106503770
chi-miR-1343	ENSCHIG00000016050	ADAMTSL3	102191376
chi-miR-532-3p	ENSCHIG00000016050	ADAMTSL3	102191376
chi-miR-143-5p	ENSCHIG00000016068	VAV3	102189645
chi-miR-199a-5p	ENSCHIG00000016080	RUNX2	102183278
chi-miR-199b-5p	ENSCHIG00000016080	RUNX2	102183278
chi-miR-30f-3p	ENSCHIG00000016094	YWHAH	102174417
chi-miR-1343	ENSCHIG00000016099	MAPK3	102188824
chi-miR-330-5p	ENSCHIG00000016099	MAPK3	102188824
chi-miR-1343	ENSCHIG00000016100	PXDN	102182697
chi-miR-27a-5p	ENSCHIG00000016100	PXDN	102182697
chi-miR-197-3p	ENSCHIG00000016136	TBC1D2	102171975
chi-miR-127-5p	ENSCHIG00000016145	NPTX2	102171212
chi-miR-1306-5p	ENSCHIG00000016155	ALDH4A1	102171672
novel_88	ENSCHIG00000016158	INPP5A	102181924
chi-miR-143-5p	ENSCHIG00000016165		102186193
chi-miR-361-3p	ENSCHIG00000016165		102186193
chi-miR-532-3p	ENSCHIG00000016165		102186193
chi-miR-128-3p	ENSCHIG00000016207
chi-miR-30f-3p	ENSCHIG00000016207
chi-miR-127-5p	ENSCHIG00000016245		102168343
chi-miR-150	ENSCHIG00000016262	BCL3	102188215
chi-miR-1343	ENSCHIG00000016291	C5AR1	102178657
chi-miR-320-3p	ENSCHIG00000016291	C5AR1	102178657
chi-miR-330-5p	ENSCHIG00000016293	MMP2	102184364
chi-miR-1306-5p	ENSCHIG00000016305	GIPC1	102187669
chi-miR-532-3p	ENSCHIG00000016305	GIPC1	102187669
chi-miR-1343	ENSCHIG00000016313	SNRPA1	102184951
chi-miR-92a-3p	ENSCHIG00000016313	SNRPA1	102184951
chi-miR-27a-5p	ENSCHIG00000016322		100861254
chi-miR-34a	ENSCHIG00000016322		100861254
chi-miR-125b-3p	ENSCHIG00000016325	N6AMT1	102186050
chi-miR-7-5p	ENSCHIG00000016325	N6AMT1	102186050
chi-miR-378-5p	ENSCHIG00000016326	MTMR3	102187423
chi-miR-361-3p	ENSCHIG00000016336	RNF144A	102190329
chi-miR-1343	ENSCHIG00000016344	PPP2R2C	102188298
chi-miR-145-3p	ENSCHIG00000016353		102176842
chi-miR-331-3p	ENSCHIG00000016362	FDXR	102174063
chi-miR-504	ENSCHIG00000016362	FDXR	102174063
chi-miR-30f-3p	ENSCHIG00000016412	CTDP1	102187908
chi-miR-504	ENSCHIG00000016412	CTDP1	102187908
chi-miR-99b-3p	ENSCHIG00000016416
chi-miR-532-3p	ENSCHIG00000016424	MFN2	102181325
chi-miR-1343	ENSCHIG00000016425	MICAL1	102185000
chi-miR-10b-3p	ENSCHIG00000016440
chi-miR-361-3p	ENSCHIG00000016450		102190458
chi-miR-197-3p	ENSCHIG00000016451	TNN	102181229
chi-miR-330-5p	ENSCHIG00000016471	MPRIP	102184657
chi-miR-30f-3p	ENSCHIG00000016473	MAP1A	102181244
chi-miR-361-3p	ENSCHIG00000016473	MAP1A	102181244
chi-miR-660	ENSCHIG00000016473	MAP1A	102181244
chi-miR-330-3p	ENSCHIG00000016479	RPS6KA2	102174475
chi-miR-1343	ENSCHIG00000016497	TTC38	102178611
chi-miR-361-3p	ENSCHIG00000016497	TTC38	102178611
chi-miR-197-3p	ENSCHIG00000016532	DLC1	102172598
chi-miR-378-5p	ENSCHIG00000016532	DLC1	102172598
chi-miR-708-5p	ENSCHIG00000016532	DLC1	102172598
chi-miR-1343	ENSCHIG00000016544		102173897
chi-miR-214-5p	ENSCHIG00000016584	MCAT	102191221
chi-miR-34a	ENSCHIG00000016584	MCAT	102191221
chi-miR-30f-3p	ENSCHIG00000016592	TRIM47	102171548
chi-miR-330-5p	ENSCHIG00000016599	CILP2	102187391
chi-miR-532-3p	ENSCHIG00000016599	CILP2	102187391
chi-miR-99a-3p	ENSCHIG00000016613	CBLN4	102179785
chi-miR-1306-5p	ENSCHIG00000016621	GADD45G	102188317
chi-miR-1343	ENSCHIG00000016621	GADD45G	102188317
chi-miR-1468-5p	ENSCHIG00000016621	GADD45G	102188317
chi-miR-497-5p	ENSCHIG00000016624	IP6K2	102187085
chi-miR-331-3p	ENSCHIG00000016645	AACS	102177457
chi-miR-1343	ENSCHIG00000016667	MASP1	102171378
chi-miR-330-5p	ENSCHIG00000016667	MASP1	102171378
chi-miR-362-5p	ENSCHIG00000016682	DHRSX	102180212
chi-miR-1343	ENSCHIG00000016686	RHEBL1	102179450
chi-miR-320-3p	ENSCHIG00000016700		100860951
chi-miR-504	ENSCHIG00000016700		100860951
chi-miR-320-3p	ENSCHIG00000016709	RIOK2	102187217
chi-miR-378-5p	ENSCHIG00000016726		102191585
chi-miR-1343	ENSCHIG00000016729	AGPAT4	102185364
chi-miR-504	ENSCHIG00000016729	AGPAT4	102185364
chi-miR-1306-5p	ENSCHIG00000016730		108634074
chi-miR-330-5p	ENSCHIG00000016758	S100G	102175845
chi-miR-30f-3p	ENSCHIG00000016776		102168635
chi-miR-330-5p	ENSCHIG00000016776		102168635
chi-miR-1343	ENSCHIG00000016791		106503728
chi-miR-500-3p	ENSCHIG00000016791		106503728
chi-miR-197-3p	ENSCHIG00000016798		102175035
chi-miR-500-5p	ENSCHIG00000016798		102175035
chi-miR-378-3p	ENSCHIG00000016803	ZZZ3	102180986
chi-miR-320-3p	ENSCHIG00000016806	GLA	102175656
chi-miR-24-5p	ENSCHIG00000016817	GHRHR	102184221
chi-miR-320-3p	ENSCHIG00000016820	NAP1L4	102173166
chi-miR-1343	ENSCHIG00000016833	FBXO42	102179718
chi-miR-221-5p	ENSCHIG00000016833	FBXO42	102179718
chi-miR-30f-3p	ENSCHIG00000016853	GSTA4	102175171
chi-miR-449a-5p	ENSCHIG00000016853	GSTA4	102175171
chi-miR-331-3p	ENSCHIG00000016854	AMBRA1	102184456
chi-miR-378-5p	ENSCHIG00000016854	AMBRA1	102184456
chi-miR-214-5p	ENSCHIG00000016879
chi-miR-497-5p	ENSCHIG00000016879
chi-miR-125b-3p	ENSCHIG00000016914	HIVEP1	102187442
chi-miR-30f-3p	ENSCHIG00000016919	PNLIPRP3	102184779
chi-miR-1306-5p	ENSCHIG00000016923		102176011
chi-miR-1343	ENSCHIG00000016933	MIDN	102189030
chi-miR-130b-5p	ENSCHIG00000016934	NCOA6	102168922
chi-miR-378-5p	ENSCHIG00000016948	EGLN3	102179524
chi-miR-197-3p	ENSCHIG00000016952	NOTCH3	102189202
chi-miR-30f-3p	ENSCHIG00000016965		100861194
chi-miR-150	ENSCHIG00000016972	AUH	102168827
chi-miR-1343	ENSCHIG00000016977	ANKS3	102190842
chi-miR-143-5p	ENSCHIG00000016977	ANKS3	102190842
chi-miR-330-5p	ENSCHIG00000016977	ANKS3	102190842
chi-miR-129-3p	ENSCHIG00000017000		102182240
chi-miR-361-3p	ENSCHIG00000017000		102182240
chi-miR-99b-3p	ENSCHIG00000017003	GRAMD1C	102186521
chi-miR-1343	ENSCHIG00000017035	GALNT10	102175679
chi-miR-197-3p	ENSCHIG00000017055	PGM3	102175855
chi-miR-532-3p	ENSCHIG00000017070	CYP26B1	102187233
chi-miR-34a	ENSCHIG00000017074	TRMU	102178891
chi-miR-127-5p	ENSCHIG00000017086	MYLK2	102182147
chi-miR-330-5p	ENSCHIG00000017086	MYLK2	102182147
chi-miR-532-3p	ENSCHIG00000017086	MYLK2	102182147
chi-miR-331-3p	ENSCHIG00000017099	MDGA1	102168872
chi-miR-708-5p	ENSCHIG00000017099	MDGA1	102168872
chi-miR-320-3p	ENSCHIG00000017110
chi-miR-1343	ENSCHIG00000017128	ISG15	102169982
chi-miR-197-3p	ENSCHIG00000017128	ISG15	102169982
chi-miR-504	ENSCHIG00000017128	ISG15	102169982
chi-miR-34a	ENSCHIG00000017157	JDP2	102172069
chi-miR-449a-5p	ENSCHIG00000017157	JDP2	102172069
chi-miR-1306-5p	ENSCHIG00000017162	TJP1	102178667
chi-miR-504	ENSCHIG00000017182	TTYH1	102180217
chi-miR-1343	ENSCHIG00000017186	ARID3A	102174114
chi-miR-320-3p	ENSCHIG00000017192	SLC22A7	102174519
chi-miR-1343	ENSCHIG00000017219	NCS1	102183246
chi-miR-320-3p	ENSCHIG00000017219	NCS1	102183246
chi-miR-342-3p	ENSCHIG00000017242		102182996
chi-miR-1343	ENSCHIG00000017247
chi-miR-877-5p	ENSCHIG00000017247
chi-miR-532-3p	ENSCHIG00000017257	GJD2	102191620
chi-miR-1343	ENSCHIG00000017260	TRPM4	102182435
chi-miR-181b-5p	ENSCHIG00000017289	NDST1	102174299
chi-miR-330-5p	ENSCHIG00000017291		102180674
chi-miR-1306-5p	ENSCHIG00000017292	ATP6V0B	102191393
chi-miR-532-3p	ENSCHIG00000017292	ATP6V0B	102191393
chi-miR-1343	ENSCHIG00000017296	GMPPA	102180808
chi-miR-532-3p	ENSCHIG00000017296	GMPPA	102180808
chi-miR-1343	ENSCHIG00000017328	TENT4A	102172200
chi-miR-24-5p	ENSCHIG00000017333	DBNDD2	102186883
chi-miR-532-3p	ENSCHIG00000017334	HNF4A	102170063
chi-miR-330-5p	ENSCHIG00000017371	B3GAT1	102174927
chi-miR-1343	ENSCHIG00000017391	SERPINA5	102173891
chi-miR-330-5p	ENSCHIG00000017391	SERPINA5	102173891
chi-miR-378-5p	ENSCHIG00000017411	NUMB	102183334
chi-miR-130b-5p	ENSCHIG00000017412	SEMA4C	102175861
chi-miR-150	ENSCHIG00000017412	SEMA4C	102175861
chi-miR-34a	ENSCHIG00000017412	SEMA4C	102175861
chi-miR-1343	ENSCHIG00000017420	NKX2-5	102180349
chi-miR-330-5p	ENSCHIG00000017420	NKX2-5	102180349
chi-miR-330-5p	ENSCHIG00000017436		102185772
chi-miR-361-3p	ENSCHIG00000017452	LAYN	102175422
chi-miR-1343	ENSCHIG00000017462
chi-miR-330-5p	ENSCHIG00000017462
chi-miR-34a	ENSCHIG00000017462
chi-miR-378-3p	ENSCHIG00000017462
chi-miR-378-5p	ENSCHIG00000017462
chi-miR-125b-3p	ENSCHIG00000017465		102172465
chi-miR-30f-3p	ENSCHIG00000017465		102172465
chi-miR-320-3p	ENSCHIG00000017465		102172465
chi-miR-330-5p	ENSCHIG00000017465		102172465
chi-miR-378-3p	ENSCHIG00000017465		102172465
chi-miR-378-5p	ENSCHIG00000017465		102172465
chi-miR-504	ENSCHIG00000017465		102172465
chi-miR-877-5p	ENSCHIG00000017465		102172465
chi-miR-92a-3p	ENSCHIG00000017465		102172465
novel_88	ENSCHIG00000017465		102172465
chi-miR-199a-3p	ENSCHIG00000017496	PDE9A	102183369
chi-miR-99a-3p	ENSCHIG00000017496	PDE9A	102183369
chi-miR-99b-3p	ENSCHIG00000017496	PDE9A	102183369
chi-miR-497-5p	ENSCHIG00000017497	PTPRG	102169530
chi-miR-361-3p	ENSCHIG00000017504	STS	102187208
chi-miR-1306-5p	ENSCHIG00000017510	ACTL6B	102188733
chi-miR-1306-5p	ENSCHIG00000017528	CORO1B	102183042
chi-miR-1343	ENSCHIG00000017536	PARVG	102170125
chi-miR-504	ENSCHIG00000017554	RNF207	102181702
chi-miR-331-3p	ENSCHIG00000017555	STIM1	102189695
chi-miR-199a-5p	ENSCHIG00000017567	SPNS1	102179621
chi-miR-331-3p	ENSCHIG00000017567	SPNS1	102179621
chi-miR-30f-3p	ENSCHIG00000017607	TBC1D21	102182311
chi-miR-27a-5p	ENSCHIG00000017611	CD83	102185234
chi-miR-1343	ENSCHIG00000017613	SDK2	106503293
chi-miR-1343	ENSCHIG00000017634	PPP1R12C	102187707
chi-miR-331-3p	ENSCHIG00000017634	PPP1R12C	102187707
chi-miR-1306-5p	ENSCHIG00000017642	FHL3	102172685
chi-miR-331-3p	ENSCHIG00000017642	FHL3	102172685
chi-miR-362-5p	ENSCHIG00000017642	FHL3	102172685
chi-miR-660	ENSCHIG00000017642	FHL3	102172685
chi-miR-1343	ENSCHIG00000017649	LEMD2	102171109
chi-miR-320-3p	ENSCHIG00000017680	UPK3A	102177602
chi-miR-378-5p	ENSCHIG00000017680	UPK3A	102177602
chi-miR-1343	ENSCHIG00000017694	KIF21B	102174234
chi-miR-361-3p	ENSCHIG00000017749	ACAP1	102183540
chi-miR-30f-3p	ENSCHIG00000017750	ACP7	102181710
chi-miR-143-5p	ENSCHIG00000017755		102190788
chi-miR-127-5p	ENSCHIG00000017764	OSBPL10	102170187
chi-miR-141	ENSCHIG00000017768	CFTR	102179446
chi-miR-378-5p	ENSCHIG00000017768	CFTR	102179446
chi-miR-504	ENSCHIG00000017768	CFTR	102179446
chi-miR-197-3p	ENSCHIG00000017790	COMMD1	102172634
chi-miR-1343	ENSCHIG00000017822	SESN1	102187135
chi-miR-30f-3p	ENSCHIG00000017830	SGSM1	102184461
chi-miR-504	ENSCHIG00000017866	BIN1	102182970
chi-miR-127-5p	ENSCHIG00000017872	HOXB1	102170178
chi-miR-500-3p	ENSCHIG00000017872	HOXB1	102170178
chi-miR-877-5p	ENSCHIG00000017872	HOXB1	102170178
chi-miR-30f-3p	ENSCHIG00000017878	MLN
chi-miR-1307-3p	ENSCHIG00000017883	GNAO1	102186145
chi-miR-361-3p	ENSCHIG00000017883	GNAO1	102186145
chi-miR-30f-3p	ENSCHIG00000017894	EIF4G2	102168559
chi-miR-532-3p	ENSCHIG00000017943	GSG1L	102177583
chi-miR-361-3p	ENSCHIG00000017959	TMEM53	102189270
chi-miR-378-5p	ENSCHIG00000017959	TMEM53	102189270
chi-miR-30f-3p	ENSCHIG00000017971	ARID3B	102172206
chi-miR-330-5p	ENSCHIG00000017977	FBLN1	102177315
chi-miR-30f-3p	ENSCHIG00000017983	GPX1	102181442
chi-miR-1306-5p	ENSCHIG00000017993		108637522
chi-miR-361-3p	ENSCHIG00000018000	CACNA1H	102177581
chi-miR-378-5p	ENSCHIG00000018000	CACNA1H	102177581
chi-miR-504	ENSCHIG00000018000	CACNA1H	102177581
chi-miR-1343	ENSCHIG00000018006	IQCA1L	102187836
chi-miR-27a-5p	ENSCHIG00000018006	IQCA1L	102187836
chi-miR-145-5p	ENSCHIG00000018020	DGKZ	102184173
chi-miR-330-5p	ENSCHIG00000018020	DGKZ	102184173
chi-miR-331-3p	ENSCHIG00000018020	DGKZ	102184173
chi-miR-497-5p	ENSCHIG00000018020	DGKZ	102184173
chi-miR-455-5p	ENSCHIG00000018025	TUBA1B	102178700
chi-miR-449a-5p	ENSCHIG00000018037		102168694
chi-miR-320-3p	ENSCHIG00000018039	GSTCD	102190113
chi-miR-378-5p	ENSCHIG00000018055	TTC21A	102185787
chi-miR-1343	ENSCHIG00000018057	SLC35B2	102181637
chi-miR-708-5p	ENSCHIG00000018077	CNTN4	102190741
chi-miR-145-5p	ENSCHIG00000018087	SNAI3	102188886
chi-miR-214-5p	ENSCHIG00000018131	GDF2	102178244
chi-miR-532-3p	ENSCHIG00000018131	GDF2	102178244
chi-miR-331-3p	ENSCHIG00000018133	PROM2	102174576
chi-miR-378-5p	ENSCHIG00000018137	TAF8	102191191
chi-miR-1343	ENSCHIG00000018152	CYTH1	102178660
chi-miR-1343	ENSCHIG00000018159	ATP9B	102188453
chi-miR-1343	ENSCHIG00000018217	USP21	102168955
chi-miR-532-3p	ENSCHIG00000018217	USP21	102168955
chi-miR-330-5p	ENSCHIG00000018219		102186886
chi-miR-532-3p	ENSCHIG00000018225	PRKCE	102169016
chi-miR-127-3p	ENSCHIG00000018247		102180072
chi-miR-1343	ENSCHIG00000018259	ADARB1	102190269
chi-miR-504	ENSCHIG00000018273	LMF2	102189203
chi-miR-1307-3p	ENSCHIG00000018282	PIM3	108636079
chi-miR-1343	ENSCHIG00000018282	PIM3	108636079
chi-miR-1343	ENSCHIG00000018325	VCP	102178357
chi-miR-1343	ENSCHIG00000018359	KRTCAP2	102177578
chi-miR-320-3p	ENSCHIG00000018382	BEGAIN	106503397
chi-miR-130b-5p	ENSCHIG00000018402	XKR5	102170852
chi-miR-129-3p	ENSCHIG00000018435	RBM5	102175067
chi-miR-34a	ENSCHIG00000018435	RBM5	102175067
chi-miR-331-3p	ENSCHIG00000018439	OTOF	102181693
chi-miR-330-5p	ENSCHIG00000018462		102174906
chi-miR-500-5p	ENSCHIG00000018462		102174906
chi-miR-1306-5p	ENSCHIG00000018465	ENGASE	102187164
chi-miR-708-5p	ENSCHIG00000018465	ENGASE	102187164
chi-miR-1343	ENSCHIG00000018468	NUP210	102172495
chi-miR-27a-5p	ENSCHIG00000018468	NUP210	102172495
chi-miR-1343	ENSCHIG00000018504	UBAC1	102189047
chi-miR-1343	ENSCHIG00000018510	SNAP29	102175477
chi-miR-27a-5p	ENSCHIG00000018512	ALG12	102181760
chi-miR-143-5p	ENSCHIG00000018518		102168731
chi-miR-30f-3p	ENSCHIG00000018525	SCNN1G	102169542
chi-miR-27a-5p	ENSCHIG00000018563		102185749
chi-miR-504	ENSCHIG00000018607	PADI1	102178678
chi-miR-3432-5p	ENSCHIG00000018609	SCAMP5	102191182
chi-miR-34a	ENSCHIG00000018610	ALOX15B	102169702
chi-miR-504	ENSCHIG00000018622	CCDC124	102172530
chi-miR-1343	ENSCHIG00000018636	ZSWIM3	102180508
chi-miR-150	ENSCHIG00000018686	SPPL2B	102184242
chi-miR-330-3p	ENSCHIG00000018688
chi-miR-1343	ENSCHIG00000018691	INPP5D	102170935
chi-miR-330-3p	ENSCHIG00000018700
chi-miR-330-3p	ENSCHIG00000018708
chi-miR-330-3p	ENSCHIG00000018712
chi-miR-1343	ENSCHIG00000018714	KDM2A	102180467
chi-miR-330-3p	ENSCHIG00000018723
chi-miR-30f-3p	ENSCHIG00000018729		102174387
chi-miR-331-3p	ENSCHIG00000018729		102174387
chi-miR-504	ENSCHIG00000018729		102174387
chi-miR-330-5p	ENSCHIG00000018745	KRT8	102182762
chi-miR-361-3p	ENSCHIG00000018745	KRT8	102182762
chi-miR-330-3p	ENSCHIG00000018751
chi-miR-330-5p	ENSCHIG00000018764	CDH22	102169028
chi-miR-361-3p	ENSCHIG00000018768	WDR45B	102184940
chi-miR-378-3p	ENSCHIG00000018768	WDR45B	102184940
chi-miR-199a-5p	ENSCHIG00000018789	SLC12A7	102186160
chi-miR-330-3p	ENSCHIG00000018842
chi-miR-330-3p	ENSCHIG00000018870
chi-miR-1343	ENSCHIG00000018875	DNAL4	102184042
chi-miR-504	ENSCHIG00000018875	DNAL4	102184042
chi-miR-330-3p	ENSCHIG00000018883
chi-miR-1306-5p	ENSCHIG00000018892	PTPRN2	102171032
chi-miR-1343	ENSCHIG00000018892	PTPRN2	102171032
chi-miR-145-5p	ENSCHIG00000018892	PTPRN2	102171032
chi-miR-30f-3p	ENSCHIG00000018892	PTPRN2	102171032
chi-miR-331-3p	ENSCHIG00000018892	PTPRN2	102171032
chi-miR-361-3p	ENSCHIG00000018892	PTPRN2	102171032
chi-miR-500-5p	ENSCHIG00000018895		102183358
chi-miR-30f-3p	ENSCHIG00000018901	ULK1	102173325
chi-miR-877-5p	ENSCHIG00000018901	ULK1	102173325
chi-miR-330-3p	ENSCHIG00000018912
chi-miR-1343	ENSCHIG00000018943	BMERB1	102173524
chi-miR-92a-5p	ENSCHIG00000018943	BMERB1	102173524
chi-miR-362-5p	ENSCHIG00000018973		100860888
chi-miR-330-3p	ENSCHIG00000018992
chi-miR-330-5p	ENSCHIG00000018998	PLXNA2	102168932
chi-miR-504	ENSCHIG00000018998	PLXNA2	102168932
chi-miR-361-3p	ENSCHIG00000019021	FAIM2	102190106
chi-miR-331-3p	ENSCHIG00000019060	TCFL5	102189663
chi-miR-361-3p	ENSCHIG00000019107	TRIM38	100860991
chi-miR-1343	ENSCHIG00000019139	WRAP73	102182815
chi-miR-199a-5p	ENSCHIG00000019139	WRAP73	102182815
chi-miR-2411-3p	ENSCHIG00000019139	WRAP73	102182815
chi-miR-330-3p	ENSCHIG00000019144
chi-miR-320-3p	ENSCHIG00000019180	SRSF7	102177636
chi-miR-330-3p	ENSCHIG00000019199
chi-miR-129-5p	ENSCHIG00000019204	TRMT44	102179654
chi-miR-330-5p	ENSCHIG00000019204	TRMT44	102179654
novel_36	ENSCHIG00000019204	TRMT44	102179654
chi-miR-1306-5p	ENSCHIG00000019215		100860948
chi-miR-143-5p	ENSCHIG00000019215		100860948
chi-miR-504	ENSCHIG00000019224		102176502
chi-miR-505-3p	ENSCHIG00000019224		102176502
chi-miR-532-3p	ENSCHIG00000019246	LIPK	102189647
chi-miR-330-3p	ENSCHIG00000019248
novel_123	ENSCHIG00000019249	BET1	102186365
chi-miR-1306-5p	ENSCHIG00000019264		102175581
chi-miR-330-3p	ENSCHIG00000019276
chi-miR-330-3p	ENSCHIG00000019279
chi-miR-1343	ENSCHIG00000019299	RUVBL1	102169344
chi-miR-330-5p	ENSCHIG00000019299	RUVBL1	102169344
chi-miR-504	ENSCHIG00000019299	RUVBL1	102169344
chi-miR-532-3p	ENSCHIG00000019299	RUVBL1	102169344
chi-miR-150	ENSCHIG00000019348	MVD	102169040
chi-miR-330-3p	ENSCHIG00000019364	SLBP	102189858
chi-miR-30a-3p	ENSCHIG00000019377	HLCS	102179708
chi-miR-27a-5p	ENSCHIG00000019378	E4F1	102172316
chi-miR-500-3p	ENSCHIG00000019380	COMMD7	102186495
chi-miR-330-5p	ENSCHIG00000019419	OSGIN1	102181147
chi-miR-504	ENSCHIG00000019419	OSGIN1	102181147
chi-miR-331-3p	ENSCHIG00000019426	CAMKK1	102188251
chi-miR-330-3p	ENSCHIG00000019432
chi-miR-504	ENSCHIG00000019453		108635143
chi-miR-127-5p	ENSCHIG00000019478	DOK5	102179493
chi-miR-1343	ENSCHIG00000019478	DOK5	102179493
chi-miR-1307-3p	ENSCHIG00000019485	GPR162	102188385
chi-miR-125b-3p	ENSCHIG00000019492	BTBD17	102174778
chi-miR-532-3p	ENSCHIG00000019492	BTBD17	102174778
chi-miR-532-3p	ENSCHIG00000019530	LRP5	106503755
chi-miR-27a-5p	ENSCHIG00000019537		102178527
chi-miR-197-3p	ENSCHIG00000019583	CHST8	102190904
chi-miR-330-5p	ENSCHIG00000019583	CHST8	102190904
chi-miR-378-5p	ENSCHIG00000019583	CHST8	102190904
chi-miR-532-3p	ENSCHIG00000019583	CHST8	102190904
chi-miR-532-3p	ENSCHIG00000019587	FLT1	100860837
chi-miR-330-3p	ENSCHIG00000019589
chi-miR-330-3p	ENSCHIG00000019594
chi-miR-532-3p	ENSCHIG00000019603	CBX2	102186340
chi-miR-129-3p	ENSCHIG00000019621	DOCK1	102174457
chi-miR-1343	ENSCHIG00000019621	DOCK1	102174457
chi-miR-1343	ENSCHIG00000019671	DNAJC11	102178928
chi-miR-330-3p	ENSCHIG00000019682
chi-miR-378-5p	ENSCHIG00000019688		102183956
novel_88	ENSCHIG00000019688		102183956
chi-miR-330-3p	ENSCHIG00000019698
novel_96	ENSCHIG00000019718	IL18RAP	102188865
chi-miR-330-5p	ENSCHIG00000019726	BNC1	102168944
chi-miR-141	ENSCHIG00000019730	GLTP	102176547
chi-miR-200a	ENSCHIG00000019730	GLTP	102176547
chi-miR-1343	ENSCHIG00000019732		102172805
chi-miR-331-3p	ENSCHIG00000019732		102172805
chi-miR-532-3p	ENSCHIG00000019732		102172805
chi-miR-30f-3p	ENSCHIG00000019745	ACSL5	102177304
chi-miR-1343	ENSCHIG00000019752	PIMREG	102169048
chi-miR-1343	ENSCHIG00000019757	DENND6B	106503917
chi-miR-145-5p	ENSCHIG00000019757	DENND6B	106503917
chi-miR-331-3p	ENSCHIG00000019769	AADACL3	102175231
chi-miR-27a-5p	ENSCHIG00000019778	RGS12	102182684
chi-miR-330-5p	ENSCHIG00000019778	RGS12	102182684
chi-miR-504	ENSCHIG00000019778	RGS12	102182684
chi-miR-532-3p	ENSCHIG00000019782	SIRT2	102181151
chi-miR-877-5p	ENSCHIG00000019782	SIRT2	102181151
chi-miR-330-5p	ENSCHIG00000019805	OSM	102188790
chi-miR-127-5p	ENSCHIG00000019806	LGI1	102178505
chi-miR-140-5p	ENSCHIG00000019821	TEX35	102184645
chi-miR-30f-3p	ENSCHIG00000019821	TEX35	102184645
chi-miR-331-3p	ENSCHIG00000019821	TEX35	102184645
chi-miR-449a-5p	ENSCHIG00000019821	TEX35	102184645
chi-miR-92a-5p	ENSCHIG00000019821	TEX35	102184645
chi-miR-197-3p	ENSCHIG00000019842	RASGRF1	102170917
chi-miR-127-5p	ENSCHIG00000019847	GRK6	102186301
chi-miR-1343	ENSCHIG00000019847	GRK6	102186301
chi-miR-331-3p	ENSCHIG00000019847	GRK6	102186301
chi-miR-504	ENSCHIG00000019847	GRK6	102186301
chi-miR-197-3p	ENSCHIG00000019860	BCL11B	102177104
chi-miR-331-3p	ENSCHIG00000019860	BCL11B	102177104
chi-miR-330-3p	ENSCHIG00000019867
chi-miR-30f-3p	ENSCHIG00000019886	CD276	102176887
chi-miR-92a-5p	ENSCHIG00000019892	OAS1	102190983
chi-miR-1306-5p	ENSCHIG00000019911	NPAS4	102176203
novel_43	ENSCHIG00000019919		102180206
chi-miR-30f-3p	ENSCHIG00000019928	TMEM151A	102177416
chi-miR-331-3p	ENSCHIG00000019928	TMEM151A	102177416
chi-miR-378-5p	ENSCHIG00000019941	TANGO2	102168755
chi-miR-127-5p	ENSCHIG00000019950	GRAMD1A	102189151
chi-miR-1343	ENSCHIG00000019950	GRAMD1A	102189151
chi-miR-3432-5p	ENSCHIG00000019950	GRAMD1A	102189151
chi-miR-361-3p	ENSCHIG00000019962	GPRC5C	102174245
chi-miR-1307-3p	ENSCHIG00000019973	ZDHHC8	106503070
chi-miR-330-5p	ENSCHIG00000019973	ZDHHC8	106503070
chi-miR-331-3p	ENSCHIG00000019980	BCAS4	102174318
chi-miR-331-3p	ENSCHIG00000020010	SREBF2	102189018
chi-miR-532-3p	ENSCHIG00000020010	SREBF2	102189018
chi-miR-1343	ENSCHIG00000020011	DDX31	102177989
chi-miR-197-3p	ENSCHIG00000020013	COLGALT1	102172883
chi-miR-30f-3p	ENSCHIG00000020013	COLGALT1	102172883
chi-miR-1343	ENSCHIG00000020040	CAMSAP2	102172833
chi-miR-320-3p	ENSCHIG00000020040	CAMSAP2	102172833
chi-miR-330-3p	ENSCHIG00000020058
chi-miR-150	ENSCHIG00000020062	ADGRG1	102171366
chi-miR-127-5p	ENSCHIG00000020074	CCL8	102174969
chi-miR-92a-5p	ENSCHIG00000020074	CCL8	102174969
chi-miR-1343	ENSCHIG00000020085	ABCD1	102181759
chi-miR-197-3p	ENSCHIG00000020085	ABCD1	102181759
chi-miR-320-3p	ENSCHIG00000020085	ABCD1	102181759
chi-miR-330-3p	ENSCHIG00000020092
chi-miR-320-3p	ENSCHIG00000020110	R3HDM4	102173840
chi-miR-330-5p	ENSCHIG00000020115	INSRR	102172311
chi-miR-504	ENSCHIG00000020122	SERPINB11	102180817
chi-miR-1343	ENSCHIG00000020180		102180045
chi-miR-330-3p	ENSCHIG00000020181
chi-miR-197-3p	ENSCHIG00000020194	STARD3	102180963
chi-miR-378-5p	ENSCHIG00000020194	STARD3	102180963
chi-miR-1343	ENSCHIG00000020197	DRAP1	100861124
chi-miR-197-3p	ENSCHIG00000020197	DRAP1	100861124
chi-miR-27a-5p	ENSCHIG00000020203	PATZ1	102171642
chi-miR-331-3p	ENSCHIG00000020203	PATZ1	102171642
chi-miR-129-3p	ENSCHIG00000020219	PDE4A	102188762
chi-miR-1343	ENSCHIG00000020219	PDE4A	102188762
chi-miR-330-5p	ENSCHIG00000020219	PDE4A	102188762
chi-miR-99a-3p	ENSCHIG00000020230	NCOA5	102182807
chi-miR-330-3p	ENSCHIG00000020258
chi-miR-330-3p	ENSCHIG00000020283
chi-miR-877-5p	ENSCHIG00000020285	TAOK3	102182995
chi-miR-331-3p	ENSCHIG00000020286	SEC16A	102172363
chi-miR-532-3p	ENSCHIG00000020292	NR4A3	102188043
chi-miR-24-5p	ENSCHIG00000020298	METRNL	102173882
chi-miR-221-5p	ENSCHIG00000020308	TFF1	106502476
chi-miR-1343	ENSCHIG00000020329	BIN3	102174568
chi-miR-197-3p	ENSCHIG00000020334	HSF2	102189037
chi-miR-532-3p	ENSCHIG00000020349	MARK4	102187523
chi-miR-504	ENSCHIG00000020355	FOXF2	106503520
chi-miR-532-3p	ENSCHIG00000020363	SLCO4A1	102184535
chi-miR-1343	ENSCHIG00000020365	TECR	102187120
chi-miR-150	ENSCHIG00000020365	TECR	102187120
chi-miR-331-3p	ENSCHIG00000020365	TECR	102187120
chi-miR-331-3p	ENSCHIG00000020376	MDFI	102173896
chi-miR-532-3p	ENSCHIG00000020376	MDFI	102173896
chi-miR-1343	ENSCHIG00000020378	SYNDIG1	102173947
chi-miR-378-5p	ENSCHIG00000020378	SYNDIG1	102173947
chi-miR-34a	ENSCHIG00000020380	AXL	102191074
chi-miR-378-3p	ENSCHIG00000020384	CRTAP	102171825
chi-miR-320-3p	ENSCHIG00000020407	XAF1	102190635
chi-let-7g-5p	ENSCHIG00000020418	DDX19A	102174772
chi-let-7i-5p	ENSCHIG00000020418	DDX19A	102174772
chi-miR-143-5p	ENSCHIG00000020431	KREMEN1	102189147
chi-miR-30f-3p	ENSCHIG00000020431	KREMEN1	102189147
chi-miR-330-5p	ENSCHIG00000020431	KREMEN1	102189147
chi-miR-3432-5p	ENSCHIG00000020431	KREMEN1	102189147
chi-miR-532-3p	ENSCHIG00000020431	KREMEN1	102189147
chi-miR-320-3p	ENSCHIG00000020436	PLIN5	102171595
chi-miR-455-5p	ENSCHIG00000020436	PLIN5	102171595
chi-miR-320-3p	ENSCHIG00000020440	DDIAS	102173534
chi-miR-1306-5p	ENSCHIG00000020444	KBTBD12	102169812
chi-miR-1343	ENSCHIG00000020444	KBTBD12	102169812
chi-miR-30f-3p	ENSCHIG00000020444	KBTBD12	102169812
chi-miR-330-5p	ENSCHIG00000020444	KBTBD12	102169812
chi-miR-877-5p	ENSCHIG00000020472	SLC15A4	102176989
chi-miR-500-5p	ENSCHIG00000020480
chi-miR-1343	ENSCHIG00000020482	WDR62	102175053
chi-miR-362-5p	ENSCHIG00000020486		102168417
chi-miR-30f-3p	ENSCHIG00000020488		102174647
chi-miR-378-5p	ENSCHIG00000020550	COMMD9	102183529
chi-miR-197-3p	ENSCHIG00000020585	RNF145	102179191
chi-miR-129-3p	ENSCHIG00000020588	CSRP1	102184138
chi-miR-1343	ENSCHIG00000020588	CSRP1	102184138
chi-miR-378-3p	ENSCHIG00000020588	CSRP1	102184138
chi-miR-532-3p	ENSCHIG00000020588	CSRP1	102184138
chi-miR-330-5p	ENSCHIG00000020596	NRXN2	102168238
chi-miR-1306-5p	ENSCHIG00000020604	TBX4	102189988
chi-miR-1343	ENSCHIG00000020604	TBX4	102189988
chi-miR-331-3p	ENSCHIG00000020605	NPEPL1	102175694
chi-miR-330-5p	ENSCHIG00000020606
chi-miR-1343	ENSCHIG00000020612	KRT7	102184596
chi-miR-1343	ENSCHIG00000020629
chi-miR-378-3p	ENSCHIG00000020629
chi-miR-378-5p	ENSCHIG00000020641	MYRIP	102189525
chi-miR-30f-3p	ENSCHIG00000020644	CPO	102184387
chi-miR-331-3p	ENSCHIG00000020647	SLC5A5	102172803
chi-miR-330-5p	ENSCHIG00000020652	DCTN6	100861094
chi-miR-1343	ENSCHIG00000020689	OGFR	102189388
chi-miR-27a-5p	ENSCHIG00000020689	OGFR	102189388
chi-miR-361-3p	ENSCHIG00000020689	OGFR	102189388
chi-miR-143-5p	ENSCHIG00000020698	STOML1	102175528
chi-miR-20b	ENSCHIG00000020708	ZFYVE26	102173307
chi-miR-361-3p	ENSCHIG00000020736	LMO1	102183890
chi-miR-330-5p	ENSCHIG00000020744	TNC	102179198
chi-miR-330-5p	ENSCHIG00000020793	KCNQ1	102174913
chi-miR-320-3p	ENSCHIG00000020841		100750234
chi-miR-1307-3p	ENSCHIG00000020859	PHF10	102177897
chi-miR-30f-3p	ENSCHIG00000020860	ETV6	102178336
chi-miR-504	ENSCHIG00000020860	ETV6	102178336
chi-miR-378-5p	ENSCHIG00000020863	MCPH1	102170297
chi-miR-497-5p	ENSCHIG00000020863	MCPH1	102170297
chi-miR-504	ENSCHIG00000020863	MCPH1	102170297
chi-miR-30f-3p	ENSCHIG00000020902	ELMO1	102188650
chi-miR-1343	ENSCHIG00000020904	CBX8	102186051
chi-miR-1343	ENSCHIG00000020910	PHLPP1	102178032
chi-miR-877-5p	ENSCHIG00000020971	FAM160B2	102170319
chi-miR-125b-3p	ENSCHIG00000020974	CLIP2	102176849
chi-miR-181b-5p	ENSCHIG00000020978	CARD11	102190375
chi-miR-197-3p	ENSCHIG00000020984
chi-miR-143-5p	ENSCHIG00000020996	JAG1	102189768
chi-miR-505-3p	ENSCHIG00000020996	JAG1	102189768
chi-miR-331-3p	ENSCHIG00000020999	IRX6	102187795
chi-miR-877-5p	ENSCHIG00000021002	LRRC1	102179527
chi-miR-1343	ENSCHIG00000021004	ITIH5	102171348
chi-miR-30f-3p	ENSCHIG00000021009	TXNRD1	102182855
chi-miR-1343	ENSCHIG00000021027	ACAN	102188900
chi-miR-331-3p	ENSCHIG00000021027	ACAN	102188900
chi-miR-504	ENSCHIG00000021027	ACAN	102188900
chi-miR-30f-3p	ENSCHIG00000021085	PSRC1	102170748
chi-miR-331-3p	ENSCHIG00000021085	PSRC1	102170748
chi-miR-1343	ENSCHIG00000021087	SAP30BP	102191648
chi-miR-30f-3p	ENSCHIG00000021090	SLC9A3	102184475
chi-miR-34a	ENSCHIG00000021090	SLC9A3	102184475
chi-miR-361-3p	ENSCHIG00000021090	SLC9A3	102184475
chi-miR-532-3p	ENSCHIG00000021090	SLC9A3	102184475
chi-miR-1306-5p	ENSCHIG00000021115	AHSG	102176165
chi-miR-20b	ENSCHIG00000021119	FAAP24	102186622
chi-miR-34a	ENSCHIG00000021119	FAAP24	102186622
chi-miR-129-5p	ENSCHIG00000021134	MBD1	102168507
chi-miR-532-3p	ENSCHIG00000021134	MBD1	102168507
novel_36	ENSCHIG00000021134	MBD1	102168507
chi-miR-1343	ENSCHIG00000021145	GPAT4	100861270
chi-miR-532-3p	ENSCHIG00000021162	F11R	102175451
novel_88	ENSCHIG00000021162	F11R	102175451
chi-miR-708-5p	ENSCHIG00000021163	DEGS1	102181802
chi-miR-214-5p	ENSCHIG00000021201	SLC35C1	102190895
chi-miR-378-5p	ENSCHIG00000021242	METTL6	102179421
chi-miR-30f-3p	ENSCHIG00000021269		100860947
chi-miR-199b-5p	ENSCHIG00000021313	FBXL12	102177970
chi-miR-1343	ENSCHIG00000021327	DUS3L	102181591
chi-miR-143-5p	ENSCHIG00000021327	DUS3L	102181591
chi-miR-330-5p	ENSCHIG00000021327	DUS3L	102181591
chi-miR-145-3p	ENSCHIG00000021331		100861395
chi-miR-99a-3p	ENSCHIG00000021410	SLC6A3	102187167
chi-miR-1343	ENSCHIG00000021443	FAM181A
chi-miR-330-5p	ENSCHIG00000021443	FAM181A
novel_43	ENSCHIG00000021447	BPIFC	102189558
chi-miR-1343	ENSCHIG00000021453	LARGE2	102183620
chi-miR-30f-3p	ENSCHIG00000021467	RUSC2	102178906
chi-miR-320-3p	ENSCHIG00000021474
chi-miR-1306-5p	ENSCHIG00000021496	TRIM3	102186324
chi-miR-181b-5p	ENSCHIG00000021496	TRIM3	102186324
chi-miR-504	ENSCHIG00000021500	SCNN1B	100861026
chi-miR-1343	ENSCHIG00000021502	SPC24	102186856
chi-miR-361-3p	ENSCHIG00000021506		102190491
chi-miR-1343	ENSCHIG00000021519	RRP1B	102168584
chi-miR-214-5p	ENSCHIG00000021535	ERICH3	102177394
chi-miR-27a-5p	ENSCHIG00000021535	ERICH3	102177394
chi-miR-500-5p	ENSCHIG00000021545	NINL	102171167
chi-miR-150	ENSCHIG00000021548	TMTC2	102190760
chi-miR-1343	ENSCHIG00000021566	SLC25A25	102171252
chi-miR-1343	ENSCHIG00000021574	PEAK1	102188259
chi-miR-30f-3p	ENSCHIG00000021574	PEAK1	102188259
chi-miR-378-3p	ENSCHIG00000021574	PEAK1	102188259
chi-miR-342-3p	ENSCHIG00000021588	SPECC1	102188626
chi-miR-1343	ENSCHIG00000021592	PHF21B	102175657
chi-miR-27a-5p	ENSCHIG00000021594	GLIS1	102189001
chi-miR-877-5p	ENSCHIG00000021594	GLIS1	102189001
chi-miR-30f-3p	ENSCHIG00000021612	BATF2	102185812
chi-miR-331-3p	ENSCHIG00000021612	BATF2	102185812
chi-miR-1343	ENSCHIG00000021704	GET4	108633230
chi-miR-145-5p	ENSCHIG00000021704	GET4	108633230
chi-miR-1306-5p	ENSCHIG00000021716		102170912
chi-miR-1343	ENSCHIG00000021723	STAT5B	102176415
chi-miR-30f-3p	ENSCHIG00000021724	ADAMTS15	102187842
chi-miR-330-5p	ENSCHIG00000021724	ADAMTS15	102187842
chi-miR-127-5p	ENSCHIG00000021731	BEND5	102177118
chi-miR-150	ENSCHIG00000021731	BEND5	102177118
chi-miR-150	ENSCHIG00000021765	PGR	102175599
chi-miR-150	ENSCHIG00000021772	TJAP1	102179429
chi-miR-532-3p	ENSCHIG00000021772	TJAP1	102179429
chi-miR-1343	ENSCHIG00000021833	PPP2R5C	102169526
chi-miR-1307-3p	ENSCHIG00000021836		102185208
chi-miR-532-3p	ENSCHIG00000021836		102185208
chi-miR-1343	ENSCHIG00000021838	EEFSEC	106503460
chi-miR-331-3p	ENSCHIG00000021838	EEFSEC	106503460
chi-miR-144-3p	ENSCHIG00000021850	ERAL1	102191170
chi-miR-144-5p	ENSCHIG00000021850	ERAL1	102191170
chi-miR-214-5p	ENSCHIG00000021850	ERAL1	102191170
chi-miR-451-5p	ENSCHIG00000021850	ERAL1	102191170
chi-miR-1343	ENSCHIG00000021859	PARD6G	102187092
chi-miR-378-5p	ENSCHIG00000021877	CLCA4	102186175
chi-miR-330-3p	ENSCHIG00000021933	TENT4B	102177827
chi-miR-378-5p	ENSCHIG00000021933	TENT4B	102177827
chi-miR-143-5p	ENSCHIG00000021938		102182692
chi-miR-30f-3p	ENSCHIG00000021938		102182692
chi-miR-320-3p	ENSCHIG00000021956	BARX2	102170301
chi-miR-378-5p	ENSCHIG00000021957	ZC3H12A	102190376
chi-miR-1306-5p	ENSCHIG00000021976	MYBPC3	102186137
chi-miR-532-3p	ENSCHIG00000021976	MYBPC3	102186137
chi-miR-128-3p	ENSCHIG00000022047	XRCC5	102185877
chi-miR-150	ENSCHIG00000022086	SNPH	102179576
chi-miR-378-5p	ENSCHIG00000022086	SNPH	102179576
chi-miR-27a-5p	ENSCHIG00000022121		100860851
chi-miR-1306-5p	ENSCHIG00000022148	ZNF335	102191815
chi-miR-1343	ENSCHIG00000022148	ZNF335	102191815
chi-miR-330-5p	ENSCHIG00000022148	ZNF335	102191815
chi-miR-331-3p	ENSCHIG00000022148	ZNF335	102191815
chi-miR-532-3p	ENSCHIG00000022151	CYP11A1	102173131
chi-miR-30f-3p	ENSCHIG00000022153	EIF4A1	102190453
chi-miR-361-3p	ENSCHIG00000022173		102173758
chi-miR-1343	ENSCHIG00000022205	CDHR5	102185250
chi-miR-30f-3p	ENSCHIG00000022205	CDHR5	102185250
chi-miR-331-3p	ENSCHIG00000022205	CDHR5	102185250
chi-miR-378-5p	ENSCHIG00000022210	C20orf202
chi-miR-34a	ENSCHIG00000022244	ARHGEF1	102180150
chi-miR-1307-3p	ENSCHIG00000022257	WDR24	100861347
chi-miR-143-5p	ENSCHIG00000022257	WDR24	100861347
chi-miR-197-3p	ENSCHIG00000022257	WDR24	100861347
chi-miR-1343	ENSCHIG00000022272	FBLN7	102170326
chi-miR-92a-5p	ENSCHIG00000022272	FBLN7	102170326
chi-miR-145-5p	ENSCHIG00000022285	GSC	102185957
chi-miR-30f-3p	ENSCHIG00000022287		100861386
chi-miR-34a	ENSCHIG00000022288	DOP1A	102175578
chi-miR-449a-5p	ENSCHIG00000022288	DOP1A	102175578
chi-miR-143-5p	ENSCHIG00000022311
chi-miR-197-3p	ENSCHIG00000022311
chi-miR-361-3p	ENSCHIG00000022311
chi-miR-1343	ENSCHIG00000022332	TRIP13	102185871
chi-miR-331-3p	ENSCHIG00000022332	TRIP13	102185871
chi-miR-361-3p	ENSCHIG00000022333	LMX1A	102181114
chi-miR-320-3p	ENSCHIG00000022347		100860762
chi-miR-1343	ENSCHIG00000022385	AP5B1	102174634
chi-miR-378-5p	ENSCHIG00000022410	SLC29A1	100861005
chi-miR-877-5p	ENSCHIG00000022411	CD22	102185210
chi-miR-30f-3p	ENSCHIG00000022422		100861313
chi-miR-532-3p	ENSCHIG00000022422		100861313
chi-miR-150	ENSCHIG00000022424	TTC5	102181041
chi-miR-330-5p	ENSCHIG00000022444	HNRNPA2B1	102172032
chi-miR-500-5p	ENSCHIG00000022444	HNRNPA2B1	102172032
chi-miR-504	ENSCHIG00000022474	F2R	102187491
chi-miR-504	ENSCHIG00000022510	NIPSNAP1	102190808
chi-miR-197-3p	ENSCHIG00000022517	PQBP1	102172047
chi-miR-1306-5p	ENSCHIG00000022584	TRIP10	102187475
chi-miR-1343	ENSCHIG00000022584	TRIP10	102187475
chi-miR-877-5p	ENSCHIG00000022606	TBC1D7	100860990
chi-miR-1343	ENSCHIG00000022652	ACVR1	100860926
chi-miR-27a-5p	ENSCHIG00000022652	ACVR1	100860926
chi-miR-500-5p	ENSCHIG00000022652	ACVR1	100860926
novel_203	ENSCHIG00000022652	ACVR1	100860926
chi-miR-30f-3p	ENSCHIG00000022664	SLC12A8	102168769
chi-miR-504	ENSCHIG00000022679	MMP3	102170893
chi-let-7i-5p	ENSCHIG00000022689	HBEGF	102185462
chi-miR-1343	ENSCHIG00000022698	NKD2	106504040
chi-miR-30f-3p	ENSCHIG00000022708	ABHD11	102170657
chi-miR-504	ENSCHIG00000022708	ABHD11	102170657
chi-miR-30f-3p	ENSCHIG00000022709	MCHR1	102187201
chi-miR-330-3p	ENSCHIG00000022709	MCHR1	102187201
chi-miR-504	ENSCHIG00000022709	MCHR1	102187201
chi-miR-1306-5p	ENSCHIG00000022711	ADM	102178091
chi-miR-378-5p	ENSCHIG00000022735		102177175
chi-miR-497-5p	ENSCHIG00000022745	ARMC6	102189023
chi-miR-330-5p	ENSCHIG00000022748	PACS1	102174194
chi-miR-532-3p	ENSCHIG00000022748	PACS1	102174194
chi-miR-330-5p	ENSCHIG00000022759	COBL	106502007
chi-miR-197-3p	ENSCHIG00000022784	THRAP3	102177859
chi-miR-125b-3p	ENSCHIG00000022800	SIX5	102190256
chi-miR-331-3p	ENSCHIG00000022859		100861299
chi-miR-532-3p	ENSCHIG00000022888	NDUFV1	102184322
chi-miR-504	ENSCHIG00000022902	NFKBID	102176548
chi-miR-361-3p	ENSCHIG00000022932	SQSTM1	102172251
chi-miR-1343	ENSCHIG00000022953	QARS1	102183922
chi-miR-143-5p	ENSCHIG00000022953	QARS1	102183922
chi-miR-532-3p	ENSCHIG00000022961	LHX5	102185491
chi-miR-361-3p	ENSCHIG00000022969	CAMK2B	102176762
chi-miR-378-5p	ENSCHIG00000022969	CAMK2B	102176762
chi-miR-330-5p	ENSCHIG00000022975		102189744
chi-miR-378-5p	ENSCHIG00000022979	NAGPA	102169152
chi-miR-1343	ENSCHIG00000022992		102180576
chi-miR-331-3p	ENSCHIG00000022992		102180576
chi-miR-532-3p	ENSCHIG00000022992		102180576
chi-miR-331-3p	ENSCHIG00000022995	SCAPER	102187001
chi-miR-378-5p	ENSCHIG00000023053	PHF1	102183648
chi-miR-27a-5p	ENSCHIG00000023054	DTNBP1	102173902
chi-miR-1343	ENSCHIG00000023060	OSBPL7	102172096
chi-miR-150	ENSCHIG00000023060	OSBPL7	102172096
chi-miR-214-5p	ENSCHIG00000023084
chi-miR-27a-5p	ENSCHIG00000023089	SLC38A3	102174074
chi-miR-330-5p	ENSCHIG00000023089	SLC38A3	102174074
chi-miR-197-3p	ENSCHIG00000023141	NR2F2	102183184
chi-miR-532-3p	ENSCHIG00000023141	NR2F2	102183184
chi-miR-331-3p	ENSCHIG00000023150	GGT7	102175220
chi-miR-361-3p	ENSCHIG00000023150	GGT7	102175220
chi-miR-378-5p	ENSCHIG00000023150	GGT7	102175220
chi-miR-708-5p	ENSCHIG00000023170	SLC22A17	102182411
chi-miR-330-5p	ENSCHIG00000023176		102176996
chi-miR-378-5p	ENSCHIG00000023202	NXPE4	102181614
chi-miR-1343	ENSCHIG00000023228
chi-miR-130b-5p	ENSCHIG00000023234	TMEM120A	102182093
chi-miR-1343	ENSCHIG00000023234	TMEM120A	102182093
chi-miR-197-3p	ENSCHIG00000023234	TMEM120A	102182093
chi-miR-378-3p	ENSCHIG00000023243	SBK3
chi-miR-331-3p	ENSCHIG00000023266	NTRK1	102172584
chi-miR-1343	ENSCHIG00000023267	MYO1G	102182564
chi-miR-500-3p	ENSCHIG00000023279	BLK	102174117
chi-miR-30f-3p	ENSCHIG00000023284	DOHH	102175947
chi-miR-3432-5p	ENSCHIG00000023334	EPHA8	102187547
chi-miR-500-3p	ENSCHIG00000023334	EPHA8	102187547
chi-miR-1343	ENSCHIG00000023367	INPP5J	102171365
chi-miR-330-5p	ENSCHIG00000023367	INPP5J	102171365
chi-miR-331-3p	ENSCHIG00000023367	INPP5J	102171365
chi-miR-92a-3p	ENSCHIG00000023367	INPP5J	102171365
chi-miR-128-3p	ENSCHIG00000023383	CRB1	102171360
chi-miR-27a-5p	ENSCHIG00000023419	RABAC1	102174152
chi-miR-3432-5p	ENSCHIG00000023419	RABAC1	102174152
chi-miR-378-5p	ENSCHIG00000023419	RABAC1	102174152
chi-miR-1343	ENSCHIG00000023423	PFKFB3	102170613
chi-miR-331-3p	ENSCHIG00000023424		102172345
chi-miR-449a-5p	ENSCHIG00000023440		102186151
chi-miR-708-5p	ENSCHIG00000023452	NADK	102187340
chi-miR-330-3p	ENSCHIG00000023460	CA11	102184750
chi-miR-92a-3p	ENSCHIG00000023464		102173960
chi-miR-30f-3p	ENSCHIG00000023488	UBAP2	102168349
chi-miR-1343	ENSCHIG00000023494	MYO18B	102185591
chi-miR-34a	ENSCHIG00000023494	MYO18B	102185591
chi-miR-129-3p	ENSCHIG00000023506	CMBL	102169336
chi-miR-330-5p	ENSCHIG00000023523	NCAN	102188301
chi-miR-1343	ENSCHIG00000023541
chi-miR-34a	ENSCHIG00000023553	SCN2A	102180162
chi-miR-378-3p	ENSCHIG00000023555	SHH	102170201
chi-miR-1306-5p	ENSCHIG00000023583	CHEK2	102184180
chi-miR-27a-5p	ENSCHIG00000023583	CHEK2	102184180
chi-miR-330-5p	ENSCHIG00000023587	ITGA7	102169839
chi-miR-150	ENSCHIG00000023593	CPT1B	102187210
chi-miR-532-3p	ENSCHIG00000023621	CRY2	102183085
chi-miR-877-5p	ENSCHIG00000023621	CRY2	102183085
chi-miR-361-3p	ENSCHIG00000023628		102181566
chi-miR-361-3p	ENSCHIG00000023664	PSME2	102191527
chi-miR-378-5p	ENSCHIG00000023664	PSME2	102191527
chi-miR-1343	ENSCHIG00000023677	KCNIP3	102174849
chi-miR-330-5p	ENSCHIG00000023677	KCNIP3	102174849
chi-miR-331-3p	ENSCHIG00000023677	KCNIP3	102174849
chi-miR-378-5p	ENSCHIG00000023677	KCNIP3	102174849
chi-miR-1343	ENSCHIG00000023698	SESN2	102175632
chi-miR-331-3p	ENSCHIG00000023714	PABPC1	102175779
chi-miR-320-3p	ENSCHIG00000023729	EBF2	102181300
chi-miR-1307-3p	ENSCHIG00000023740	LBX1	102178695
chi-miR-1343	ENSCHIG00000023748	FBXW5	102179019
chi-miR-30f-3p	ENSCHIG00000023748	FBXW5	102179019
chi-miR-449a-5p	ENSCHIG00000023753	GFAP	102190069
novel_43	ENSCHIG00000023753	GFAP	102190069
chi-miR-500-5p	ENSCHIG00000023795	TBC1D8	102187314
chi-miR-30f-3p	ENSCHIG00000023796	MAP6	102171533
chi-miR-143-3p	ENSCHIG00000023809
chi-miR-1343	ENSCHIG00000023814	SYT12	102181755
chi-miR-378-5p	ENSCHIG00000023814	SYT12	102181755
chi-miR-361-3p	ENSCHIG00000023821	SUPT5H	102184365
chi-miR-1343	ENSCHIG00000023827		100861213
chi-miR-150	ENSCHIG00000023836		102178127
chi-miR-361-3p	ENSCHIG00000023851	IL21R	102176844
chi-miR-532-3p	ENSCHIG00000023884	LIG3	102173499
chi-miR-378-5p	ENSCHIG00000023889	ZNF596	102184668
chi-miR-361-3p	ENSCHIG00000023891	AMZ2	102170549
chi-miR-877-5p	ENSCHIG00000023891	AMZ2	102170549
chi-miR-1306-5p	ENSCHIG00000023902
chi-miR-330-5p	ENSCHIG00000023908	EPB41L3	102172400
chi-miR-1343	ENSCHIG00000023952	WARS1	102190826
chi-miR-378-5p	ENSCHIG00000023984	ECE1	102189723
chi-miR-125b-3p	ENSCHIG00000023988	ZNF768	102168231
chi-miR-532-3p	ENSCHIG00000023995	LMTK2	102172319
chi-miR-1343	ENSCHIG00000024007	ICE1	102180701
chi-miR-125b-3p	ENSCHIG00000024012	CD164L2	102178122
chi-miR-34a	ENSCHIG00000024012	CD164L2	102178122
chi-miR-214-5p	ENSCHIG00000024024	ISG20L2	102174077
chi-miR-3432-5p	ENSCHIG00000024029	LRRK1	102168862
chi-miR-342-3p	ENSCHIG00000024060	PLIN1	102190552
chi-miR-1343	ENSCHIG00000024067	CEBPE	102174211
chi-miR-1343	ENSCHIG00000024073	RAP1GAP	102189175
chi-miR-500-3p	ENSCHIG00000024073	RAP1GAP	102189175
chi-miR-532-3p	ENSCHIG00000024079	OTUD5	102171046
chi-miR-34a	ENSCHIG00000024080	SPR	102182880
chi-miR-449a-5p	ENSCHIG00000024080	SPR	102182880
chi-miR-30f-3p	ENSCHIG00000024081	WAS	102183859
chi-miR-1343	ENSCHIG00000024083		100860889
chi-miR-331-3p	ENSCHIG00000024083		100860889
chi-miR-331-3p	ENSCHIG00000024091	LRRC45	102190456
chi-miR-331-3p	ENSCHIG00000024115	CRISPLD2	102186984
chi-miR-214-5p	ENSCHIG00000024116	NFATC4	102184725
chi-miR-532-3p	ENSCHIG00000024116	NFATC4	102184725
chi-miR-877-5p	ENSCHIG00000024116	NFATC4	102184725
chi-miR-1343	ENSCHIG00000024161	KIFC3	102172378
chi-miR-1306-5p	ENSCHIG00000024164		102173283
chi-miR-197-3p	ENSCHIG00000024164		102173283
chi-miR-532-3p	ENSCHIG00000024164		102173283
chi-miR-197-3p	ENSCHIG00000024177	ADPRH	102168665
chi-miR-500-3p	ENSCHIG00000024177	ADPRH	102168665
chi-miR-532-3p	ENSCHIG00000024191	TOM1	102168893
chi-miR-1307-3p	ENSCHIG00000024209	SLC39A7	102182003
chi-miR-1343	ENSCHIG00000024216	CHST15	102179262
chi-miR-1343	ENSCHIG00000024244	NUDCD3	102176493
chi-miR-1306-5p	ENSCHIG00000024247	VNN2	102173569
chi-miR-532-3p	ENSCHIG00000024254	ATP2B1	102174093
chi-miR-330-5p	ENSCHIG00000024272	PPP1R8	102184482
chi-miR-532-3p	ENSCHIG00000024286		102180469
chi-miR-30f-3p	ENSCHIG00000024291	OSBPL5	102174296
chi-miR-27a-5p	ENSCHIG00000024321	C4orf33	102171903
chi-miR-34b-3p	ENSCHIG00000024326	CEP20	102174265
chi-miR-30f-3p	ENSCHIG00000024327	GOT1	100861063
chi-miR-331-3p	ENSCHIG00000024366	SLC49A3	102168247
chi-miR-504	ENSCHIG00000024368	ZFR2	102173461
chi-miR-1343	ENSCHIG00000024379	RUNX3	102175448
chi-miR-361-3p	ENSCHIG00000024379	RUNX3	102175448
chi-miR-214-5p	ENSCHIG00000024410	SNAI2	102178744
chi-miR-27a-5p	ENSCHIG00000024434	ALPK2	102173250
chi-miR-449a-5p	ENSCHIG00000024434	ALPK2	102173250
chi-miR-1343	ENSCHIG00000024453	AURKA	102171259
chi-miR-199a-5p	ENSCHIG00000024453	AURKA	102171259
chi-miR-378-5p	ENSCHIG00000024454	GIT2	102180871
chi-miR-30f-3p	ENSCHIG00000024469	IL1B	100860816
chi-miR-30f-3p	ENSCHIG00000024476	CMTR1	102183833
chi-miR-330-5p	ENSCHIG00000024484	SSPN	102171222
chi-miR-30f-3p	ENSCHIG00000024486	TSPAN11	102169463
chi-miR-331-3p	ENSCHIG00000024504	ZNF449	102191219
chi-miR-30f-3p	ENSCHIG00000024512	MRGPRF	102189013
chi-miR-504	ENSCHIG00000024547	SAFB2	102183590
chi-miR-532-3p	ENSCHIG00000024549	ADCY1	102180724
chi-miR-877-5p	ENSCHIG00000024573	SELP	102170076
chi-miR-10b-3p	ENSCHIG00000024593	FN3KRP	102184372
chi-miR-361-3p	ENSCHIG00000024595	ADAMTSL4	102186074
chi-miR-3432-5p	ENSCHIG00000024596	DDAH1	102188184
novel_88	ENSCHIG00000024636		102179695
chi-miR-145-5p	ENSCHIG00000024656	RAB11FIP1	102179163
chi-miR-532-3p	ENSCHIG00000024656	RAB11FIP1	102179163
chi-miR-330-5p	ENSCHIG00000024668	ACOT7	102180523
chi-miR-1343	ENSCHIG00000024684	PLCG1	102181878
chi-miR-378-5p	ENSCHIG00000024684	PLCG1	102181878
chi-miR-532-3p	ENSCHIG00000024684	PLCG1	102181878
chi-miR-30f-3p	ENSCHIG00000024691	DLG2	102169162
chi-miR-150	ENSCHIG00000024710	C1QA	102187545
chi-miR-331-3p	ENSCHIG00000024721	BRAT1	102191102
chi-miR-34a	ENSCHIG00000024721	BRAT1	102191102
chi-miR-877-5p	ENSCHIG00000024756	DRC7	102171643
chi-miR-143-5p	ENSCHIG00000024767	TMEM247	102180502
chi-miR-497-5p	ENSCHIG00000024772	TP53TG5
chi-miR-1306-5p	ENSCHIG00000024776	SMOC2	102179389
chi-miR-1343	ENSCHIG00000024785	SLC6A6	102170561
chi-miR-183	ENSCHIG00000024788	GAL	102187379
chi-miR-504	ENSCHIG00000024790	RGR	102190855
chi-miR-30f-3p	ENSCHIG00000024793	LHX3	102189594
chi-miR-361-3p	ENSCHIG00000024793	LHX3	102189594
chi-miR-1343	ENSCHIG00000024837	WHRN	106502441
chi-miR-1343	ENSCHIG00000024851	HK3	102182403
chi-miR-331-3p	ENSCHIG00000024851	HK3	102182403
chi-miR-378-3p	ENSCHIG00000024854	NKPD1
chi-miR-92a-3p	ENSCHIG00000024854	NKPD1
chi-miR-1306-5p	ENSCHIG00000024893	CSGALNACT1	102179349
chi-miR-378-3p	ENSCHIG00000024893	CSGALNACT1	102179349
chi-miR-361-3p	ENSCHIG00000024912	SYN2	108633347
chi-miR-378-5p	ENSCHIG00000024933		102184082
chi-miR-532-3p	ENSCHIG00000024933		102184082
chi-miR-3432-5p	ENSCHIG00000024946	PFKP	102190144
chi-miR-1343	ENSCHIG00000024960	CCDC102A	102190253
chi-miR-30f-3p	ENSCHIG00000024960	CCDC102A	102190253
chi-miR-330-5p	ENSCHIG00000024960	CCDC102A	102190253
chi-miR-361-3p	ENSCHIG00000024960	CCDC102A	102190253
novel_96	ENSCHIG00000024968	ALG11	102190970
chi-miR-877-5p	ENSCHIG00000024985	NLRP9	102171458
chi-miR-1306-5p	ENSCHIG00000024986	TIMP2	102178107
chi-miR-1343	ENSCHIG00000024986	TIMP2	102178107
chi-miR-199a-5p	ENSCHIG00000024989
chi-miR-1343	ENSCHIG00000025033	IQSEC1	102172773
chi-miR-92a-5p	ENSCHIG00000025043		102187597
chi-miR-1343	ENSCHIG00000025050	FAM20C	102174803
chi-miR-361-3p	ENSCHIG00000025050	FAM20C	102174803
chi-miR-532-5p	ENSCHIG00000025050	FAM20C	102174803
chi-miR-331-3p	ENSCHIG00000025096	SEMA7A	102170184
chi-miR-378-3p	ENSCHIG00000025130	SQLE	102187506
chi-miR-1343	ENSCHIG00000025143	CELSR2	102186733
chi-miR-331-3p	ENSCHIG00000025143	CELSR2	102186733
chi-miR-532-3p	ENSCHIG00000025164	SCARA3	102181778
chi-miR-877-5p	ENSCHIG00000025180		102190980
chi-miR-30f-3p	ENSCHIG00000025190	SLC29A2	102178249
chi-miR-187	ENSCHIG00000025207	LRFN1	102183355
chi-miR-3432-5p	ENSCHIG00000025208	HGS	102181336
chi-miR-532-3p	ENSCHIG00000025211		100860807
chi-miR-330-5p	ENSCHIG00000025225	CMTM2	102175150
chi-miR-150	ENSCHIG00000025255	UBE2O	102191553
chi-miR-1306-5p	ENSCHIG00000025279	SLC43A3	102170805
chi-miR-1343	ENSCHIG00000025279	SLC43A3	102170805
chi-miR-331-3p	ENSCHIG00000025279	SLC43A3	102170805
chi-miR-30f-3p	ENSCHIG00000025284	PSEN1	102182879
chi-miR-2411-3p	ENSCHIG00000025297	KPNA5	102172154
chi-miR-497-5p	ENSCHIG00000025302		102184328
chi-miR-331-3p	ENSCHIG00000025310	PTK6	102182806
chi-miR-30f-3p	ENSCHIG00000025314		102183298
chi-miR-320-3p	ENSCHIG00000025360		102175172
chi-miR-320-3p	ENSCHIG00000025366	COA1	102187025
chi-miR-331-3p	ENSCHIG00000025368	AP2A2	102175945
chi-miR-1343	ENSCHIG00000025375	RABGAP1	102181048
chi-miR-877-5p	ENSCHIG00000025382	GRIK5	102179313
chi-miR-187	ENSCHIG00000025392	EPB41L1	102177452
chi-miR-1343	ENSCHIG00000025396	FAM155B	102183222
chi-miR-30f-3p	ENSCHIG00000025406	CROCC	102183741
chi-miR-361-3p	ENSCHIG00000025406	CROCC	102183741
chi-miR-1343	ENSCHIG00000025453	PGS1	102187432
chi-miR-34a	ENSCHIG00000025453	PGS1	102187432
chi-miR-197-3p	ENSCHIG00000025459	HTR3A	102178189
chi-miR-1306-5p	ENSCHIG00000025490	MPPED1	102175011
chi-miR-1343	ENSCHIG00000025490	MPPED1	102175011
chi-miR-34a	ENSCHIG00000025500	TMEM106C	102186375
chi-miR-30f-3p	ENSCHIG00000025504	RHBDL3	102187708
chi-miR-1343	ENSCHIG00000025552	SOX18	106502775
chi-miR-331-3p	ENSCHIG00000025552	SOX18	106502775
chi-miR-320-3p	ENSCHIG00000025555	TAMALIN	102185717
chi-miR-143-5p	ENSCHIG00000025576	ICA1	102170848
chi-miR-532-3p	ENSCHIG00000025585	KMT5B	102185720
chi-miR-330-5p	ENSCHIG00000025594	CRHR2	102186367
chi-miR-532-3p	ENSCHIG00000025619		102177641
chi-miR-1306-5p	ENSCHIG00000025631	CFAP20	102174149
chi-miR-361-3p	ENSCHIG00000025631	CFAP20	102174149
chi-miR-330-5p	ENSCHIG00000025635	ERCC1	102170905
chi-miR-1343	ENSCHIG00000025646		102171233
chi-miR-497-5p	ENSCHIG00000025646		102171233
chi-miR-1306-5p	ENSCHIG00000025657	GALT	102172896
chi-miR-532-3p	ENSCHIG00000025657	GALT	102172896
chi-miR-330-5p	ENSCHIG00000025680		102178794
chi-miR-331-3p	ENSCHIG00000025685	OLFML3	102191096
chi-miR-1343	ENSCHIG00000025688	MST1R	102175906
chi-miR-1343	ENSCHIG00000025704	CCL21	102175293
chi-miR-330-5p	ENSCHIG00000025704	CCL21	102175293
chi-miR-331-3p	ENSCHIG00000025704	CCL21	102175293
chi-miR-320-3p	ENSCHIG00000025710	PCMT1	102169011
chi-miR-331-3p	ENSCHIG00000025710	PCMT1	102169011
chi-miR-34a	ENSCHIG00000025710	PCMT1	102169011
chi-miR-877-5p	ENSCHIG00000025710	PCMT1	102169011
novel_88	ENSCHIG00000025710	PCMT1	102169011
chi-miR-330-5p	ENSCHIG00000025713	BCLAF3	102186200
chi-miR-331-3p	ENSCHIG00000025713	BCLAF3	102186200
chi-miR-1343	ENSCHIG00000025723		102187540
chi-miR-30f-3p	ENSCHIG00000025723		102187540
chi-miR-877-5p	ENSCHIG00000025725	MTPAP	102188233
chi-miR-331-3p	ENSCHIG00000025757	NRBP1	102176972
chi-miR-34a	ENSCHIG00000025758	MPV17L2	102169854
chi-miR-877-5p	ENSCHIG00000025758	MPV17L2	102169854
chi-miR-378-3p	ENSCHIG00000025763	SGTA	102182216
chi-miR-1307-3p	ENSCHIG00000025805	FUT10	102183206
chi-miR-378-5p	ENSCHIG00000025836	HOXB2	102169903
chi-miR-34a	ENSCHIG00000025856	CBX6	106502152
chi-miR-532-3p	ENSCHIG00000025856	CBX6	106502152
chi-miR-330-5p	ENSCHIG00000025876	MMEL1	102184743
chi-miR-197-3p	ENSCHIG00000025878	ARHGDIG	102169819
chi-miR-146b-5p	ENSCHIG00000025893
chi-miR-1343	ENSCHIG00000025898		102185964
chi-miR-331-3p	ENSCHIG00000025911	S100A5	102190367
chi-miR-34a	ENSCHIG00000025926	AJUBA	102183518
chi-miR-30f-3p	ENSCHIG00000025933	TRIM7	102183686
chi-miR-197-3p	ENSCHIG00000025935	CDK5	102178040
chi-miR-27a-3p	ENSCHIG00000025935	CDK5	102178040
chi-miR-708-5p	ENSCHIG00000025970	PLPPR5	102180096
chi-miR-30f-3p	ENSCHIG00000025981	ADAMTSL1	102185833
chi-miR-330-3p	ENSCHIG00000025981	ADAMTSL1	102185833
chi-miR-532-3p	ENSCHIG00000026003	PALMD	102179339
chi-miR-150	ENSCHIG00000026015	KRT78	108633291
chi-miR-34a	ENSCHIG00000026032	ASIC2	102176638
chi-miR-532-3p	ENSCHIG00000026049		102188261
chi-miR-30f-3p	ENSCHIG00000026059		102185988
chi-miR-532-3p	ENSCHIG00000026064	BMP10	102185577
chi-let-7i-5p	ENSCHIG00000026115
chi-miR-17-5p	ENSCHIG00000026115
chi-miR-98-5p	ENSCHIG00000026115
chi-miR-197-3p	ENSCHIG00000026127	SBNO2	102187942
chi-miR-532-3p	ENSCHIG00000026127	SBNO2	102187942
chi-miR-877-5p	ENSCHIG00000026127	SBNO2	102187942
chi-miR-150	ENSCHIG00000026154	PPP1R37	102186150
chi-miR-532-3p	ENSCHIG00000026154	PPP1R37	102186150
chi-miR-504	ENSCHIG00000026184		108638100
chi-miR-532-3p	ENSCHIG00000026188		102182180
chi-miR-1343	ENSCHIG00000026220		102186804
chi-miR-34a	ENSCHIG00000026232	PALLD	102191795
chi-miR-92a-5p	ENSCHIG00000026243	KCNK17	102185792
chi-miR-30a-5p	ENSCHIG00000026264	RABL6	102185665
chi-miR-378-5p	ENSCHIG00000026270	SALL4	102175419
chi-miR-145-5p	ENSCHIG00000026292	EFNA2	106502352
chi-miR-877-5p	ENSCHIG00000026292	EFNA2	106502352
chi-miR-1306-5p	ENSCHIG00000026297	NECTIN1	102186231
chi-miR-1343	ENSCHIG00000026297	NECTIN1	102186231
chi-miR-30f-3p	ENSCHIG00000026297	NECTIN1	102186231
chi-miR-331-3p	ENSCHIG00000026297	NECTIN1	102186231
chi-miR-532-5p	ENSCHIG00000026297	NECTIN1	102186231
chi-miR-30f-3p	ENSCHIG00000026302	HS1BP3	102184449
chi-miR-877-5p	ENSCHIG00000026314	PHYKPL	102191693
chi-miR-1343	ENSCHIG00000026350	RNF44	102175949
chi-miR-330-5p	ENSCHIG00000026350	RNF44	102175949
chi-miR-331-3p	ENSCHIG00000026350	RNF44	102175949
chi-miR-331-3p	ENSCHIG00000026368	BCAR1	102176451
chi-miR-378-5p	ENSCHIG00000026368	BCAR1	102176451
chi-miR-34a	ENSCHIG00000026382	EGLN2	102191264
chi-miR-449a-5p	ENSCHIG00000026382	EGLN2	102191264
chi-miR-1343	ENSCHIG00000026385	HEPACAM	102182282
chi-miR-455-5p	ENSCHIG00000026385	HEPACAM	102182282
chi-miR-378-5p	ENSCHIG00000026403	TMEM201	102177823
chi-miR-378-5p	ENSCHIG00000026405	TG	100750237
chi-miR-197-3p	ENSCHIG00000026464	ESAM	102181928
chi-miR-378-5p	ENSCHIG00000026549		102188963
chi-miR-361-3p	ENSCHIG00000026559	NCDN	102168686
chi-miR-378-5p	ENSCHIG00000026559	NCDN	102168686
chi-miR-1306-5p	ENSCHIG00000026591	KIAA2013	102168658
chi-miR-197-3p	ENSCHIG00000026599	TCEANC2	102176190
chi-miR-330-5p	ENSCHIG00000026602	NRSN2	102175416
chi-miR-1343	ENSCHIG00000026619	ST14	102187300
chi-miR-30f-3p	ENSCHIG00000026619	ST14	102187300
chi-miR-27a-5p	ENSCHIG00000026621	S100A8	102168876
chi-miR-331-3p	ENSCHIG00000026627		100861306
chi-miR-361-3p	ENSCHIG00000026627		100861306
chi-miR-378-3p	ENSCHIG00000026649	MMP12	102170339
novel_88	ENSCHIG00000026655	GDF1	106502270
chi-miR-1343	ENSCHIG00000026660		102183754
chi-miR-331-3p	ENSCHIG00000026660		102183754
chi-miR-27a-5p	ENSCHIG00000026707	ACSF2	102182065
chi-miR-504	ENSCHIG00000026707	ACSF2	102182065
chi-miR-330-5p	ENSCHIG00000026741	AHCY	102191350
chi-miR-877-5p	ENSCHIG00000026742	CDCA8	102173808
chi-miR-92a-5p	ENSCHIG00000026742	CDCA8	102173808
chi-miR-500-5p	ENSCHIG00000026749	DCAKD	102187526
chi-miR-150	ENSCHIG00000026772	BCHE	102187168
chi-miR-1343	ENSCHIG00000026784	SYMPK	102173962
chi-miR-150	ENSCHIG00000026784	SYMPK	102173962
chi-miR-197-3p	ENSCHIG00000026807	RGS9	102180079
chi-miR-504	ENSCHIG00000026814		102172380
chi-miR-92a-5p	ENSCHIG00000026821		102174322
chi-miR-30f-3p	ENSCHIG00000026831	ARHGEF12	102179302
chi-miR-1306-5p	ENSCHIG00000026866	ADNP	102168468
chi-miR-197-3p	ENSCHIG00000026875	CPNE6	102180500
chi-miR-145-5p	ENSCHIG00000026889	CNGA4	102180240
chi-miR-330-5p	ENSCHIG00000026898	SLC12A9	102187368
chi-miR-500-3p	ENSCHIG00000026898	SLC12A9	102187368
chi-miR-1343	ENSCHIG00000026909		108634642
chi-miR-24-5p	ENSCHIG00000026909		108634642
chi-miR-27a-5p	ENSCHIG00000026909		108634642
chi-miR-378-5p	ENSCHIG00000026909		108634642
chi-miR-504	ENSCHIG00000026909		108634642
chi-miR-197-3p	ENSCHIG00000026914	PRKAR1B	108633219
chi-miR-1306-5p	ENSCHIG00000026936	C2CD2L	102184543
chi-miR-361-3p	ENSCHIG00000026944	RCC1	102179615
chi-miR-1343	ENSCHIG00000026962		102188992
chi-miR-361-3p	ENSCHIG00000026963		102191352
chi-miR-145-5p	ENSCHIG00000027007	NR1H2	102175236
chi-miR-320-3p	ENSCHIG00000027007	NR1H2	102175236
chi-miR-1343	ENSCHIG00000027008	IZUMO1R	102189499
chi-miR-1343	ENSCHIG00000027045	HM13	102178287
chi-miR-330-3p	ENSCHIG00000027053	KHSRP	102189665
chi-miR-197-3p	ENSCHIG00000027101	MAT2B	102186305
chi-miR-1343	ENSCHIG00000027215	MGAT5	102174983
chi-miR-504	ENSCHIG00000027215	MGAT5	102174983
chi-miR-1343	ENSCHIG00000027219	TAF6	102185971
chi-miR-197-3p	ENSCHIG00000027224	NXPH3	102189900
chi-miR-199a-5p	ENSCHIG00000027224	NXPH3	102189900
chi-miR-92a-5p	ENSCHIG00000027224	NXPH3	102189900
chi-miR-181b-5p	ENSCHIG00000027227	IMP4	102188905
chi-miR-378-5p	ENSCHIG00000027227	IMP4	102188905
chi-miR-197-3p	ENSCHIG00000027262	KIF3A	102186950
