# Supplementary material for: Differential Expression Pattern of Goat Uterine Fluids Extracellular Vesicles miRNAs during Peri-Implantation
Source: Cells. 2021 Sep 3;10(9):2308. doi: 10.3390/cells10092308 (PMC8470123; doi:10.3390/cells10092308)
Supplement: Supplementary file 1 [file cells-10-02308-s001.zip › Supplementary Table S4.xlsx]

## Sheet: Sheet1
Supplementary Table S4. GO enrichment analysis of the target genes of DEMs
ONTOLOGY	ID	Description	GeneRatio	BgRatio	pvalue	p.adjust	qvalue	geneID	Count
BP	GO:0034097	response to cytokine	7/30	18/303	0.000683407	0.276097	0.270485	IL1B/CHI3L1/KIT/MYOG/ISG15/RPLP0/MYOD1	7
BP	GO:0071345	cellular response to cytokine stimulus	6/30	17/303	0.00324591	0.493863	0.483826	IL1B/CHI3L1/KIT/MYOG/RPLP0/MYOD1	6
BP	GO:0045597	positive regulation of cell differentiation	5/30	13/303	0.00498242	0.493863	0.483826	IL1B/LTF/MYOG/ISG15/MYOD1	5
BP	GO:0065008	regulation of biological quality	11/30	55/303	0.00895589	0.493863	0.483826	CD9/IL1B/HMOX1/LTF/KIT/ISG15/LOC102173131/CIDEA/LOC102182663/FTO/KLF13	11
BP	GO:0045595	regulation of cell differentiation	7/30	27/303	0.00995299	0.493863	0.483826	IL1B/LTF/MYOG/ISG15/FTO/KLF13/MYOD1	7
BP	GO:0009628	response to abiotic stimulus	5/30	15/303	0.0100506	0.493863	0.483826	IL1B/CHI3L1/HMOX1/KIT/MYOD1	5
BP	GO:0030099	myeloid cell differentiation	4/30	10/303	0.0108511	0.493863	0.483826	LTF/KIT/ISG15/KLF13	4
BP	GO:0071396	cellular response to lipid	4/30	10/303	0.0108511	0.493863	0.483826	IL1B/LTF/MYOG/MYOD1	4
BP	GO:0050793	regulation of developmental process	10/30	49/303	0.011554	0.493863	0.483826	IL1B/CHI3L1/HMOX1/LTF/KIT/MYOG/ISG15/FTO/KLF13/MYOD1	10
BP	GO:0008285	negative regulation of cell proliferation	6/30	22/303	0.0135913	0.493863	0.483826	CD9/IL1B/HMOX1/MYOG/KLF13/MYOD1	6
BP	GO:0033993	response to lipid	4/30	11/303	0.0158696	0.493863	0.483826	IL1B/LTF/MYOG/MYOD1	4
BP	GO:0048646	anatomical structure formation involved in morphogenesis	6/30	23/303	0.017092	0.493863	0.483826	CD9/IL1B/CHI3L1/HMOX1/MYOG/MYOD1	6
BP	GO:0010033	response to organic substance	11/30	60/303	0.0180968	0.493863	0.483826	CD9/IL1B/CHI3L1/TBC1D7/LTF/KIT/MYOG/ISG15/RPLP0/IGFBP2/MYOD1	11
BP	GO:2000026	regulation of multicellular organismal development	8/30	37/303	0.0181545	0.493863	0.483826	IL1B/CHI3L1/HMOX1/LTF/MYOG/ISG15/KLF13/MYOD1	8
BP	GO:0051094	positive regulation of developmental process	7/30	30/303	0.0183365	0.493863	0.483826	IL1B/CHI3L1/HMOX1/LTF/MYOG/ISG15/MYOD1	7
BP	GO:0048731	system development	12/30	69/303	0.0199232	0.50155	0.491357	CD9/IL1B/CHI3L1/HMOX1/LTF/KIT/MYOG/ISG15/FTO/LTBR/KLF13/MYOD1	12
BP	GO:0006950	response to stress	13/30	78/303	0.0211048	0.50155	0.491357	CD9/IL1B/CHI3L1/HMOX1/BAC7.5/MAP28/LTF/BAC5/KIT/ISG15/FTO/MPO/MYOD1	13
BP	GO:0048513	animal organ development	10/30	54/303	0.0235848	0.510841	0.500459	IL1B/CHI3L1/LTF/KIT/MYOG/ISG15/FTO/LTBR/KLF13/MYOD1	10
BP	GO:0042221	response to chemical	12/30	71/303	0.0251802	0.510841	0.500459	CD9/IL1B/CHI3L1/HMOX1/TBC1D7/LTF/KIT/MYOG/ISG15/RPLP0/IGFBP2/MYOD1	12
BP	GO:0022603	regulation of anatomical structure morphogenesis	6/30	25/303	0.0259034	0.510841	0.500459	IL1B/CHI3L1/HMOX1/KIT/MYOG/MYOD1	6
BP	GO:0006952	defense response	10/30	55/303	0.0268357	0.510841	0.500459	IL1B/CHI3L1/HMOX1/BAC7.5/MAP28/LTF/BAC5/KIT/ISG15/MPO	10
BP	GO:0002520	immune system development	5/30	19/303	0.0290825	0.510841	0.500459	LTF/KIT/ISG15/LTBR/KLF13	5
BP	GO:0048534	hematopoietic or lymphoid organ development	5/30	19/303	0.0290825	0.510841	0.500459	LTF/KIT/ISG15/LTBR/KLF13	5
BP	GO:0007275	multicellular organism development	12/30	73/303	0.031443	0.52929	0.518533	CD9/IL1B/CHI3L1/HMOX1/LTF/KIT/MYOG/ISG15/FTO/LTBR/KLF13/MYOD1	12
BP	GO:0042127	regulation of cell proliferation	8/30	41/303	0.0335763	0.542592	0.531565	CD9/IL1B/HMOX1/LTF/MYOG/FTO/KLF13/MYOD1	8
BP	GO:0042592	homeostatic process	7/30	34/303	0.0361569	0.561823	0.550405	IL1B/HMOX1/LTF/KIT/ISG15/FTO/KLF13	7
BP	GO:0048523	negative regulation of cellular process	10/30	59/303	0.0432315	0.635163	0.622255	CD9/IL1B/HMOX1/TBC1D7/LTF/BCL2/MYOG/ISG15/KLF13/MYOD1	10
BP	GO:0043412	macromolecule modification	8/30	43/303	0.0440212	0.635163	0.622255	IL1B/CHI3L1/TBC1D7/ST6GAL1/KIT/ISG15/FTO/MYOD1	8
BP	GO:0048583	regulation of response to stimulus	11/30	69/303	0.0508305	0.642422	0.629366	CD9/IL1B/CHI3L1/HMOX1/TBC1D7/LTF/FSHB/KIT/MYOG/LTBR/MYOD1	11
BP	GO:0048585	negative regulation of response to stimulus	5/30	22/303	0.0529398	0.642422	0.629366	CD9/IL1B/HMOX1/TBC1D7/LTF	5
BP	GO:0008283	cell proliferation	8/30	45/303	0.0565066	0.642422	0.629366	CD9/IL1B/HMOX1/LTF/MYOG/FTO/KLF13/MYOD1	8
BP	GO:0048519	negative regulation of biological process	10/30	62/303	0.0595261	0.642422	0.629366	CD9/IL1B/HMOX1/TBC1D7/LTF/BCL2/MYOG/ISG15/KLF13/MYOD1	10
BP	GO:0030097	hemopoiesis	4/30	16/303	0.0611795	0.642422	0.629366	LTF/KIT/ISG15/KLF13	4
BP	GO:0048856	anatomical structure development	12/30	80/303	0.0627899	0.642422	0.629366	CD9/IL1B/CHI3L1/HMOX1/LTF/KIT/MYOG/ISG15/FTO/LTBR/KLF13/MYOD1	12
BP	GO:0050896	response to stimulus	20/30	157/303	0.0630481	0.642422	0.629366	CD9/IL1B/CHI3L1/HMOX1/TBC1D7/BAC7.5/MAP28/LTF/BAC5/RERGL/FSHB/KIT/MYOG/ISG15/RPLP0/IGFBP2/FTO/MPO/LTBR/MYOD1	20
BP	GO:0009966	regulation of signal transduction	8/30	46/303	0.0635544	0.642422	0.629366	IL1B/CHI3L1/HMOX1/TBC1D7/LTF/FSHB/KIT/LTBR	8
BP	GO:0001503	ossification	3/30	10/303	0.0653113	0.642422	0.629366	LTF/MYOG/ISG15	3
BP	GO:0045765	regulation of angiogenesis	3/30	10/303	0.0653113	0.642422	0.629366	IL1B/CHI3L1/HMOX1	3
BP	GO:1901342	regulation of vasculature development	3/30	10/303	0.0653113	0.642422	0.629366	IL1B/CHI3L1/HMOX1	3
BP	GO:0032502	developmental process	12/30	81/303	0.0686234	0.642422	0.629366	CD9/IL1B/CHI3L1/HMOX1/LTF/KIT/MYOG/ISG15/FTO/LTBR/KLF13/MYOD1	12
BP	GO:0009653	anatomical structure morphogenesis	8/30	47/303	0.0711556	0.642422	0.629366	CD9/IL1B/CHI3L1/HMOX1/LTF/KIT/MYOG/MYOD1	8
BP	GO:0048468	cell development	5/30	24/303	0.0738753	0.642422	0.629366	IL1B/LTF/KIT/MYOG/MYOD1	5
BP	GO:0010646	regulation of cell communication	8/30	48/303	0.0793194	0.642422	0.629366	IL1B/CHI3L1/HMOX1/TBC1D7/LTF/FSHB/KIT/LTBR	8
BP	GO:0023051	regulation of signaling	8/30	48/303	0.0793194	0.642422	0.629366	IL1B/CHI3L1/HMOX1/TBC1D7/LTF/FSHB/KIT/LTBR	8
BP	GO:0001525	angiogenesis	3/30	11/303	0.0838519	0.642422	0.629366	IL1B/CHI3L1/HMOX1	3
BP	GO:0008202	steroid metabolic process	3/30	11/303	0.0838519	0.642422	0.629366	IL1B/LOC102173131/LOC102182663	3
BP	GO:0009611	response to wounding	3/30	11/303	0.0838519	0.642422	0.629366	CD9/HMOX1/MYOD1	3
BP	GO:0014070	response to organic cyclic compound	3/30	11/303	0.0838519	0.642422	0.629366	IL1B/MYOG/MYOD1	3
BP	GO:0033674	positive regulation of kinase activity	3/30	11/303	0.0838519	0.642422	0.629366	IL1B/CHI3L1/KIT	3
BP	GO:0045860	positive regulation of protein kinase activity	3/30	11/303	0.0838519	0.642422	0.629366	IL1B/CHI3L1/KIT	3
BP	GO:0071407	cellular response to organic cyclic compound	3/30	11/303	0.0838519	0.642422	0.629366	IL1B/MYOG/MYOD1	3
BP	GO:0001816	cytokine production	5/30	25/303	0.0858683	0.642422	0.629366	IL1B/CHI3L1/LTF/KIT/ISG15	5
BP	GO:0022610	biological adhesion	5/30	25/303	0.0858683	0.642422	0.629366	KITLG/CD9/IL1B/LTF/KIT	5
BP	GO:0044085	cellular component biogenesis	5/30	25/303	0.0858683	0.642422	0.629366	CD9/HMOX1/TBC1D7/KIT/RPLP0	5
BP	GO:0070887	cellular response to chemical stimulus	8/30	49/303	0.0880525	0.643474	0.630397	IL1B/CHI3L1/HMOX1/LTF/KIT/MYOG/RPLP0/MYOD1	8
BP	GO:0009968	negative regulation of signal transduction	4/30	18/303	0.0891945	0.643474	0.630397	IL1B/HMOX1/TBC1D7/LTF	4
BP	GO:0048869	cellular developmental process	9/30	58/303	0.0927299	0.648994	0.635804	CD9/IL1B/LTF/KIT/MYOG/ISG15/FTO/KLF13/MYOD1	9
BP	GO:0051239	regulation of multicellular organismal process	10/30	67/303	0.0952844	0.648994	0.635804	CD9/IL1B/CHI3L1/HMOX1/LTF/MYOG/ISG15/FTO/KLF13/MYOD1	10
BP	GO:0006464	cellular protein modification process	7/30	42/303	0.100608	0.648994	0.635804	IL1B/CHI3L1/TBC1D7/ST6GAL1/KIT/ISG15/MYOD1	7
BP	GO:0036211	protein modification process	7/30	42/303	0.100608	0.648994	0.635804	IL1B/CHI3L1/TBC1D7/ST6GAL1/KIT/ISG15/MYOD1	7
BP	GO:0010817	regulation of hormone levels	3/30	12/303	0.104417	0.648994	0.635804	IL1B/LOC102173131/LOC102182663	3
BP	GO:0016192	vesicle-mediated transport	3/30	12/303	0.104417	0.648994	0.635804	CD9/IL1B/KIT	3
BP	GO:0018193	peptidyl-amino acid modification	3/30	12/303	0.104417	0.648994	0.635804	CHI3L1/KIT/MYOD1	3
BP	GO:0031329	regulation of cellular catabolic process	3/30	12/303	0.104417	0.648994	0.635804	IL1B/PNPLA2/HMOX1	3
BP	GO:0051347	positive regulation of transferase activity	3/30	12/303	0.104417	0.648994	0.635804	IL1B/CHI3L1/KIT	3
BP	GO:0071310	cellular response to organic substance	7/30	43/303	0.111611	0.677061	0.663301	IL1B/CHI3L1/LTF/KIT/MYOG/RPLP0/MYOD1	7
BP	GO:1901700	response to oxygen-containing compound	5/30	27/303	0.112832	0.677061	0.663301	IL1B/LTF/MYOG/IGFBP2/MYOD1	5
BP	GO:0009888	tissue development	6/30	35/303	0.113961	0.677061	0.663301	IL1B/LTF/MYOG/ISG15/FTO/MYOD1	6
BP	GO:0048522	positive regulation of cellular process	11/30	79/303	0.121843	0.687457	0.673486	IL1B/CHI3L1/PNPLA2/HMOX1/TBC1D7/LTF/KIT/MYOG/ISG15/LTBR/MYOD1	11
BP	GO:0003008	system process	4/30	20/303	0.122517	0.687457	0.673486	KIT/MYOG/FTO/MYOD1	4
BP	GO:0043085	positive regulation of catalytic activity	4/30	20/303	0.122517	0.687457	0.673486	IL1B/CHI3L1/TBC1D7/KIT	4
BP	GO:1901701	cellular response to oxygen-containing compound	4/30	20/303	0.122517	0.687457	0.673486	IL1B/LTF/MYOG/MYOD1	4
BP	GO:0009894	regulation of catabolic process	3/30	13/303	0.126806	0.690482	0.676449	IL1B/PNPLA2/HMOX1	3
BP	GO:0045859	regulation of protein kinase activity	3/30	13/303	0.126806	0.690482	0.676449	IL1B/CHI3L1/KIT	3
BP	GO:0030154	cell differentiation	8/30	53/303	0.12871	0.690482	0.676449	IL1B/LTF/KIT/MYOG/ISG15/FTO/KLF13/MYOD1	8
BP	GO:0065007	biological regulation	21/30	178/303	0.129893	0.690482	0.676449	CD9/IL1B/CHI3L1/PNPLA2/HMOX1/TBC1D7/LTF/RERGL/BCL2/FSHB/KIT/MYOG/ISG15/LOC102173131/IGFBP2/CIDEA/LOC102182663/FTO/LTBR/KLF13/MYOD1	21
BP	GO:0051128	regulation of cellular component organization	6/30	37/303	0.140914	0.718964	0.704353	IL1B/TBC1D7/KIT/MYOG/IGFBP2/MYOD1	6
BP	GO:0010648	negative regulation of cell communication	4/30	21/303	0.140992	0.718964	0.704353	IL1B/HMOX1/TBC1D7/LTF	4
BP	GO:0023057	negative regulation of signaling	4/30	21/303	0.140992	0.718964	0.704353	IL1B/HMOX1/TBC1D7/LTF	4
BP	GO:0051716	cellular response to stimulus	14/30	110/303	0.14852	0.718964	0.704353	CD9/IL1B/CHI3L1/HMOX1/TBC1D7/LTF/RERGL/FSHB/KIT/MYOG/RPLP0/FTO/LTBR/MYOD1	14
BP	GO:0043549	regulation of kinase activity	3/30	14/303	0.150802	0.718964	0.704353	IL1B/CHI3L1/KIT	3
BP	GO:0048514	blood vessel morphogenesis	3/30	14/303	0.150802	0.718964	0.704353	IL1B/CHI3L1/HMOX1	3
BP	GO:0098609	cell-cell adhesion	3/30	14/303	0.150802	0.718964	0.704353	CD9/IL1B/KIT	3
BP	GO:0009605	response to external stimulus	8/30	55/303	0.152418	0.718964	0.704353	CD9/IL1B/CHI3L1/LTF/BAC5/KIT/ISG15/MYOD1	8
BP	GO:0031399	regulation of protein modification process	5/30	30/303	0.160238	0.718964	0.704353	IL1B/CHI3L1/TBC1D7/KIT/ISG15	5
BP	GO:1902531	regulation of intracellular signal transduction	5/30	30/303	0.160238	0.718964	0.704353	IL1B/CHI3L1/TBC1D7/KIT/LTBR	5
BP	GO:0035295	tube development	4/30	22/303	0.16056	0.718964	0.704353	IL1B/CHI3L1/HMOX1/KIT	4
BP	GO:0043066	negative regulation of apoptotic process	4/30	22/303	0.16056	0.718964	0.704353	IL1B/HMOX1/LTF/BCL2	4
BP	GO:0043069	negative regulation of programmed cell death	4/30	22/303	0.16056	0.718964	0.704353	IL1B/HMOX1/LTF/BCL2	4
BP	GO:0060548	negative regulation of cell death	4/30	22/303	0.16056	0.718964	0.704353	IL1B/HMOX1/LTF/BCL2	4
BP	GO:0071840	cellular component organization or biogenesis	9/30	65/303	0.16572	0.718964	0.704353	CD9/IL1B/HMOX1/TBC1D7/KIT/MYOG/RPLP0/IGFBP2/MYOD1	9
BP	GO:0051240	positive regulation of multicellular organismal process	6/30	39/303	0.170739	0.718964	0.704353	IL1B/CHI3L1/HMOX1/LTF/MYOG/ISG15	6
BP	GO:0001568	blood vessel development	3/30	15/303	0.176182	0.718964	0.704353	IL1B/CHI3L1/HMOX1	3
BP	GO:0001944	vasculature development	3/30	15/303	0.176182	0.718964	0.704353	IL1B/CHI3L1/HMOX1	3
BP	GO:0005975	carbohydrate metabolic process	3/30	15/303	0.176182	0.718964	0.704353	MANBA/CHI3L1/MAN2A1	3
BP	GO:0008610	lipid biosynthetic process	3/30	15/303	0.176182	0.718964	0.704353	IL1B/LOC102173131/LOC102182663	3
BP	GO:0043410	positive regulation of MAPK cascade	3/30	15/303	0.176182	0.718964	0.704353	IL1B/CHI3L1/KIT	3
BP	GO:0051338	regulation of transferase activity	3/30	15/303	0.176182	0.718964	0.704353	IL1B/CHI3L1/KIT	3
BP	GO:0072358	cardiovascular system development	3/30	15/303	0.176182	0.718964	0.704353	IL1B/CHI3L1/HMOX1	3
BP	GO:0022607	cellular component assembly	4/30	23/303	0.18112	0.72448	0.709757	CD9/HMOX1/TBC1D7/KIT	4
BP	GO:1902533	positive regulation of intracellular signal transduction	4/30	23/303	0.18112	0.72448	0.709757	IL1B/CHI3L1/KIT/LTBR	4
BP	GO:0007155	cell adhesion	4/30	24/303	0.202569	0.765413	0.749858	KITLG/CD9/IL1B/KIT	4
BP	GO:0031401	positive regulation of protein modification process	4/30	24/303	0.202569	0.765413	0.749858	IL1B/CHI3L1/TBC1D7/KIT	4
BP	GO:1901575	organic substance catabolic process	4/30	24/303	0.202569	0.765413	0.749858	IL1B/PNPLA2/HMOX1/ISG15	4
BP	GO:0043408	regulation of MAPK cascade	3/30	16/303	0.202721	0.765413	0.749858	IL1B/CHI3L1/KIT	3
BP	GO:0072359	circulatory system development	3/30	16/303	0.202721	0.765413	0.749858	IL1B/CHI3L1/HMOX1	3
BP	GO:1901565	organonitrogen compound catabolic process	3/30	16/303	0.202721	0.765413	0.749858	IL1B/HMOX1/ISG15	3
BP	GO:0000165	MAPK cascade	3/30	17/303	0.230198	0.845454	0.828271	IL1B/CHI3L1/KIT	3
BP	GO:0023014	signal transduction by protein phosphorylation	3/30	17/303	0.230198	0.845454	0.828271	IL1B/CHI3L1/KIT	3
BP	GO:0042742	defense response to bacterium	3/30	17/303	0.230198	0.845454	0.828271	LTF/BAC5/ISG15	3
BP	GO:0006915	apoptotic process	6/30	43/303	0.237884	0.858082	0.840643	IL1B/CHI3L1/HMOX1/LTF/BCL2/CIDEA	6
BP	GO:0012501	programmed cell death	6/30	43/303	0.237884	0.858082	0.840643	IL1B/CHI3L1/HMOX1/LTF/BCL2/CIDEA	6
BP	GO:0006954	inflammatory response	4/30	26/303	0.247695	0.858751	0.841298	IL1B/CHI3L1/HMOX1/KIT	4
BP	GO:0009617	response to bacterium	4/30	26/303	0.247695	0.858751	0.841298	IL1B/LTF/BAC5/ISG15	4
BP	GO:0050790	regulation of catalytic activity	4/30	26/303	0.247695	0.858751	0.841298	IL1B/CHI3L1/TBC1D7/KIT	4
BP	GO:0008219	cell death	6/30	44/303	0.255982	0.858751	0.841298	IL1B/CHI3L1/HMOX1/LTF/BCL2/CIDEA	6
BP	GO:0002521	leukocyte differentiation	2/30	10/303	0.259326	0.858751	0.841298	LTF/KIT	2
BP	GO:0033043	regulation of organelle organization	2/30	10/303	0.259326	0.858751	0.841298	IL1B/TBC1D7	2
BP	GO:0043900	regulation of multi-organism process	2/30	10/303	0.259326	0.858751	0.841298	LTF/ISG15	2
BP	GO:0070371	ERK1 and ERK2 cascade	2/30	10/303	0.259326	0.858751	0.841298	IL1B/CHI3L1	2
BP	GO:0071900	regulation of protein serine/threonine kinase activity	2/30	10/303	0.259326	0.858751	0.841298	IL1B/KIT	2
BP	GO:0072593	reactive oxygen species metabolic process	2/30	10/303	0.259326	0.858751	0.841298	IL1B/MPO	2
BP	GO:0006928	movement of cell or subcellular component	4/30	27/303	0.27115	0.876356	0.858546	CD9/IL1B/HMOX1/KIT	4
BP	GO:0044093	positive regulation of molecular function	4/30	27/303	0.27115	0.876356	0.858546	IL1B/CHI3L1/TBC1D7/KIT	4
BP	GO:0044248	cellular catabolic process	4/30	27/303	0.27115	0.876356	0.858546	IL1B/PNPLA2/HMOX1/ISG15	4
BP	GO:0065009	regulation of molecular function	5/30	36/303	0.274975	0.881667	0.863749	IL1B/CHI3L1/TBC1D7/FSHB/KIT	5
BP	GO:0032501	multicellular organismal process	12/30	102/303	0.280444	0.886758	0.868736	CD9/IL1B/CHI3L1/HMOX1/LTF/KIT/MYOG/ISG15/FTO/LTBR/KLF13/MYOD1	12
BP	GO:0016043	cellular component organization	8/30	64/303	0.283288	0.886758	0.868736	CD9/IL1B/HMOX1/TBC1D7/KIT/MYOG/IGFBP2/MYOD1	8
BP	GO:0035239	tube morphogenesis	3/30	19/303	0.287119	0.886758	0.868736	IL1B/CHI3L1/HMOX1	3
BP	GO:0051270	regulation of cellular component movement	3/30	19/303	0.287119	0.886758	0.868736	CD9/IL1B/HMOX1	3
BP	GO:0002682	regulation of immune system process	5/30	37/303	0.295923	0.886758	0.868736	IL1B/LTF/KIT/ISG15/KLF13	5
BP	GO:0001501	skeletal system development	2/30	11/303	0.29832	0.886758	0.868736	LTF/KIT	2
BP	GO:0019953	sexual reproduction	2/30	11/303	0.29832	0.886758	0.868736	CD9/KIT	2
BP	GO:0030163	protein catabolic process	2/30	11/303	0.29832	0.886758	0.868736	IL1B/ISG15	2
BP	GO:0097191	extrinsic apoptotic signaling pathway	2/30	11/303	0.29832	0.886758	0.868736	IL1B/HMOX1	2
BP	GO:0050794	regulation of cellular process	18/30	163/303	0.301048	0.886758	0.868736	CD9/IL1B/CHI3L1/PNPLA2/HMOX1/TBC1D7/LTF/RERGL/BCL2/FSHB/KIT/MYOG/ISG15/IGFBP2/FTO/LTBR/KLF13/MYOD1	18
BP	GO:0031325	positive regulation of cellular metabolic process	7/30	56/303	0.306668	0.886758	0.868736	IL1B/CHI3L1/PNPLA2/HMOX1/TBC1D7/KIT/MYOD1	7
BP	GO:0040008	regulation of growth	3/30	20/303	0.316166	0.886758	0.868736	IGFBP2/FTO/MYOD1	3
BP	GO:0006629	lipid metabolic process	4/30	29/303	0.319288	0.886758	0.868736	IL1B/PNPLA2/LOC102173131/LOC102182663	4
BP	GO:0006996	organelle organization	4/30	29/303	0.319288	0.886758	0.868736	IL1B/TBC1D7/KIT/MYOD1	4
BP	GO:0022402	cell cycle process	2/30	12/303	0.3371	0.886758	0.868736	IL1B/MYOG	2
BP	GO:0022407	regulation of cell-cell adhesion	2/30	12/303	0.3371	0.886758	0.868736	CD9/IL1B	2
BP	GO:0030155	regulation of cell adhesion	2/30	12/303	0.3371	0.886758	0.868736	CD9/IL1B	2
BP	GO:0032504	multicellular organism reproduction	2/30	12/303	0.3371	0.886758	0.868736	CD9/KIT	2
BP	GO:0032989	cellular component morphogenesis	2/30	12/303	0.3371	0.886758	0.868736	CD9/KIT	2
BP	GO:0044283	small molecule biosynthetic process	2/30	12/303	0.3371	0.886758	0.868736	IL1B/MPO	2
BP	GO:0048871	multicellular organismal homeostasis	2/30	12/303	0.3371	0.886758	0.868736	IL1B/FTO	2
BP	GO:0055065	metal ion homeostasis	2/30	12/303	0.3371	0.886758	0.868736	HMOX1/LTF	2
BP	GO:0055080	cation homeostasis	2/30	12/303	0.3371	0.886758	0.868736	HMOX1/LTF	2
BP	GO:0098771	inorganic ion homeostasis	2/30	12/303	0.3371	0.886758	0.868736	HMOX1/LTF	2
BP	GO:2001233	regulation of apoptotic signaling pathway	2/30	12/303	0.3371	0.886758	0.868736	IL1B/HMOX1	2
BP	GO:0035556	intracellular signal transduction	5/30	39/303	0.33874	0.886758	0.868736	IL1B/CHI3L1/TBC1D7/KIT/LTBR	5
BP	GO:0002252	immune effector process	3/30	21/303	0.345361	0.886758	0.868736	IL1B/KIT/ISG15	3
BP	GO:0033554	cellular response to stress	3/30	21/303	0.345361	0.886758	0.868736	HMOX1/FTO/MYOD1	3
BP	GO:0051241	negative regulation of multicellular organismal process	3/30	21/303	0.345361	0.886758	0.868736	CD9/LTF/KLF13	3
BP	GO:0048518	positive regulation of biological process	11/30	98/303	0.365214	0.886758	0.868736	IL1B/CHI3L1/PNPLA2/HMOX1/TBC1D7/LTF/KIT/MYOG/ISG15/LTBR/MYOD1	11
BP	GO:0009056	catabolic process	4/30	31/303	0.368356	0.886758	0.868736	IL1B/PNPLA2/HMOX1/ISG15	4
BP	GO:0009967	positive regulation of signal transduction	4/30	31/303	0.368356	0.886758	0.868736	IL1B/CHI3L1/KIT/LTBR	4
BP	GO:0032270	positive regulation of cellular protein metabolic process	4/30	31/303	0.368356	0.886758	0.868736	IL1B/CHI3L1/TBC1D7/KIT	4
BP	GO:0051247	positive regulation of protein metabolic process	4/30	31/303	0.368356	0.886758	0.868736	IL1B/CHI3L1/TBC1D7/KIT	4
BP	GO:0051704	multi-organism process	6/30	50/303	0.371738	0.886758	0.868736	CD9/IL1B/LTF/BAC5/KIT/ISG15	6
BP	GO:0001775	cell activation	3/30	22/303	0.374541	0.886758	0.868736	CD9/IL1B/KIT	3
BP	GO:0001817	regulation of cytokine production	3/30	22/303	0.374541	0.886758	0.868736	IL1B/LTF/ISG15	3
BP	GO:0001934	positive regulation of protein phosphorylation	3/30	22/303	0.374541	0.886758	0.868736	IL1B/CHI3L1/KIT	3
BP	GO:0009725	response to hormone	3/30	22/303	0.374541	0.886758	0.868736	MYOG/IGFBP2/MYOD1	3
BP	GO:0032101	regulation of response to external stimulus	3/30	22/303	0.374541	0.886758	0.868736	CD9/LTF/MYOD1	3
BP	GO:0042327	positive regulation of phosphorylation	3/30	22/303	0.374541	0.886758	0.868736	IL1B/CHI3L1/KIT	3
BP	GO:0032870	cellular response to hormone stimulus	2/30	13/303	0.375336	0.886758	0.868736	MYOG/MYOD1	2
BP	GO:0050801	ion homeostasis	2/30	13/303	0.375336	0.886758	0.868736	HMOX1/LTF	2
BP	GO:0050865	regulation of cell activation	2/30	13/303	0.375336	0.886758	0.868736	CD9/IL1B	2
BP	GO:0070848	response to growth factor	2/30	13/303	0.375336	0.886758	0.868736	TBC1D7/MYOG	2
BP	GO:0032268	regulation of cellular protein metabolic process	5/30	41/303	0.382314	0.892803	0.874659	IL1B/CHI3L1/TBC1D7/KIT/ISG15	5
BP	GO:0051246	regulation of protein metabolic process	5/30	41/303	0.382314	0.892803	0.874659	IL1B/CHI3L1/TBC1D7/KIT/ISG15	5
BP	GO:0009719	response to endogenous stimulus	4/30	32/303	0.392987	0.896528	0.878308	CD9/MYOG/IGFBP2/MYOD1	4
BP	GO:0010647	positive regulation of cell communication	4/30	32/303	0.392987	0.896528	0.878308	IL1B/CHI3L1/KIT/LTBR	4
BP	GO:0023056	positive regulation of signaling	4/30	32/303	0.392987	0.896528	0.878308	IL1B/CHI3L1/KIT/LTBR	4
BP	GO:0008284	positive regulation of cell proliferation	3/30	23/303	0.403554	0.896528	0.878308	IL1B/HMOX1/LTF	3
BP	GO:0030335	positive regulation of cell migration	2/30	14/303	0.412758	0.896528	0.878308	IL1B/HMOX1	2
BP	GO:0042110	T cell activation	2/30	14/303	0.412758	0.896528	0.878308	IL1B/KIT	2
BP	GO:0044703	multi-organism reproductive process	2/30	14/303	0.412758	0.896528	0.878308	CD9/KIT	2
BP	GO:0045596	negative regulation of cell differentiation	2/30	14/303	0.412758	0.896528	0.878308	LTF/KLF13	2
BP	GO:0048589	developmental growth	2/30	14/303	0.412758	0.896528	0.878308	FTO/MYOD1	2
BP	GO:0051130	positive regulation of cellular component organization	2/30	14/303	0.412758	0.896528	0.878308	IL1B/MYOD1	2
BP	GO:0051272	positive regulation of cellular component movement	2/30	14/303	0.412758	0.896528	0.878308	IL1B/HMOX1	2
BP	GO:0051726	regulation of cell cycle	2/30	14/303	0.412758	0.896528	0.878308	IL1B/MYOG	2
BP	GO:2000147	positive regulation of cell motility	2/30	14/303	0.412758	0.896528	0.878308	IL1B/HMOX1	2
BP	GO:0009893	positive regulation of metabolic process	7/30	62/303	0.417232	0.896604	0.878382	IL1B/CHI3L1/PNPLA2/HMOX1/TBC1D7/KIT/MYOD1	7
BP	GO:0044267	cellular protein metabolic process	7/30	62/303	0.417232	0.896604	0.878382	IL1B/CHI3L1/TBC1D7/ST6GAL1/KIT/ISG15/MYOD1	7
BP	GO:0050789	regulation of biological process	18/30	172/303	0.430438	0.900183	0.881888	CD9/IL1B/CHI3L1/PNPLA2/HMOX1/TBC1D7/LTF/RERGL/BCL2/FSHB/KIT/MYOG/ISG15/IGFBP2/FTO/LTBR/KLF13/MYOD1	18
BP	GO:0048584	positive regulation of response to stimulus	6/30	53/303	0.431866	0.900183	0.881888	IL1B/CHI3L1/KIT/MYOG/LTBR/MYOD1	6
BP	GO:0009892	negative regulation of metabolic process	3/30	24/303	0.432266	0.900183	0.881888	IL1B/HMOX1/ISG15	3
BP	GO:0010562	positive regulation of phosphorus metabolic process	3/30	24/303	0.432266	0.900183	0.881888	IL1B/CHI3L1/KIT	3
BP	GO:0040007	growth	3/30	24/303	0.432266	0.900183	0.881888	IGFBP2/FTO/MYOD1	3
BP	GO:0045937	positive regulation of phosphate metabolic process	3/30	24/303	0.432266	0.900183	0.881888	IL1B/CHI3L1/KIT	3
BP	GO:0007049	cell cycle	2/30	15/303	0.449154	0.911851	0.893319	IL1B/MYOG	2
BP	GO:0009057	macromolecule catabolic process	2/30	15/303	0.449154	0.911851	0.893319	IL1B/ISG15	2
BP	GO:0040017	positive regulation of locomotion	2/30	15/303	0.449154	0.911851	0.893319	IL1B/HMOX1	2
BP	GO:0048878	chemical homeostasis	2/30	15/303	0.449154	0.911851	0.893319	HMOX1/LTF	2
BP	GO:0055114	oxidation-reduction process	2/30	15/303	0.449154	0.911851	0.893319	HMOX1/FTO	2
BP	GO:0019538	protein metabolic process	7/30	64/303	0.454752	0.916576	0.897949	IL1B/CHI3L1/TBC1D7/ST6GAL1/KIT/ISG15/MYOD1	7
BP	GO:0016477	cell migration	3/30	25/303	0.460557	0.916576	0.897949	IL1B/HMOX1/KIT	3
BP	GO:0048870	cell motility	3/30	25/303	0.460557	0.916576	0.897949	IL1B/HMOX1/KIT	3
BP	GO:0051674	localization of cell	3/30	25/303	0.460557	0.916576	0.897949	IL1B/HMOX1/KIT	3
BP	GO:0043207	response to external biotic stimulus	4/30	35/303	0.466185	0.918726	0.900054	IL1B/LTF/BAC5/ISG15	4
BP	GO:0051707	response to other organism	4/30	35/303	0.466185	0.918726	0.900054	IL1B/LTF/BAC5/ISG15	4
BP	GO:0046649	lymphocyte activation	2/30	16/303	0.484359	0.940774	0.921655	IL1B/KIT	2
BP	GO:0061061	muscle structure development	2/30	16/303	0.484359	0.940774	0.921655	MYOG/MYOD1	2
BP	GO:1901137	carbohydrate derivative biosynthetic process	2/30	16/303	0.484359	0.940774	0.921655	IL1B/ST6GAL1	2
BP	GO:0044281	small molecule metabolic process	5/30	46/303	0.491068	0.943117	0.92395	IL1B/LOC102173131/MAN2A1/LOC102182663/MPO	5
BP	GO:0051179	localization	8/30	77/303	0.509937	0.943117	0.92395	CD9/IL1B/CHI3L1/HMOX1/LTF/KIT/CIDEA/FTO	8
BP	GO:0033036	macromolecule localization	4/30	37/303	0.513621	0.943117	0.92395	IL1B/CHI3L1/CIDEA/FTO	4
BP	GO:0001932	regulation of protein phosphorylation	3/30	27/303	0.515468	0.943117	0.92395	IL1B/CHI3L1/KIT	3
BP	GO:0032940	secretion by cell	3/30	27/303	0.515468	0.943117	0.92395	IL1B/CHI3L1/KIT	3
BP	GO:0040011	locomotion	3/30	27/303	0.515468	0.943117	0.92395	IL1B/HMOX1/KIT	3
BP	GO:0046903	secretion	3/30	27/303	0.515468	0.943117	0.92395	IL1B/CHI3L1/KIT	3
BP	GO:0010243	response to organonitrogen compound	2/30	17/303	0.518247	0.943117	0.92395	CD9/IGFBP2	2
BP	GO:0017144	drug metabolic process	2/30	17/303	0.518247	0.943117	0.92395	IL1B/LOC102182663	2
BP	GO:0030334	regulation of cell migration	2/30	17/303	0.518247	0.943117	0.92395	IL1B/HMOX1	2
BP	GO:0040012	regulation of locomotion	2/30	17/303	0.518247	0.943117	0.92395	IL1B/HMOX1	2
BP	GO:0051093	negative regulation of developmental process	2/30	17/303	0.518247	0.943117	0.92395	LTF/KLF13	2
BP	GO:0097190	apoptotic signaling pathway	2/30	17/303	0.518247	0.943117	0.92395	IL1B/HMOX1	2
BP	GO:2000145	regulation of cell motility	2/30	17/303	0.518247	0.943117	0.92395	IL1B/HMOX1	2
BP	GO:0009607	response to biotic stimulus	4/30	38/303	0.53673	0.94909	0.929802	IL1B/LTF/BAC5/ISG15	4
BP	GO:0042981	regulation of apoptotic process	4/30	38/303	0.53673	0.94909	0.929802	IL1B/HMOX1/LTF/BCL2	4
BP	GO:0043067	regulation of programmed cell death	4/30	38/303	0.53673	0.94909	0.929802	IL1B/HMOX1/LTF/BCL2	4
BP	GO:0007154	cell communication	10/30	99/303	0.541586	0.94909	0.929802	IL1B/CHI3L1/HMOX1/TBC1D7/LTF/RERGL/FSHB/KIT/LTBR/MYOD1	10
BP	GO:0098542	defense response to other organism	3/30	28/303	0.541918	0.94909	0.929802	LTF/BAC5/ISG15	3
BP	GO:0043436	oxoacid metabolic process	2/30	18/303	0.550728	0.94909	0.929802	IL1B/MPO	2
BP	GO:0051173	positive regulation of nitrogen compound metabolic process	5/30	49/303	0.553874	0.94909	0.929802	IL1B/CHI3L1/TBC1D7/KIT/MYOD1	5
BP	GO:0010941	regulation of cell death	4/30	39/303	0.559357	0.94909	0.929802	IL1B/HMOX1/LTF/BCL2	4
BP	GO:0002376	immune system process	7/30	70/303	0.564924	0.94909	0.929802	IL1B/HMOX1/LTF/KIT/ISG15/LTBR/KLF13	7
BP	GO:0042325	regulation of phosphorylation	3/30	29/303	0.567606	0.94909	0.929802	IL1B/CHI3L1/KIT	3
BP	GO:0006082	organic acid metabolic process	2/30	19/303	0.581741	0.94909	0.929802	IL1B/MPO	2
BP	GO:0009306	protein secretion	2/30	19/303	0.581741	0.94909	0.929802	IL1B/CHI3L1	2
BP	GO:0045321	leukocyte activation	2/30	19/303	0.581741	0.94909	0.929802	IL1B/KIT	2
BP	GO:1901698	response to nitrogen compound	2/30	19/303	0.581741	0.94909	0.929802	CD9/IGFBP2	2
BP	GO:0006468	protein phosphorylation	3/30	30/303	0.592478	0.94909	0.929802	IL1B/CHI3L1/KIT	3
BP	GO:0080090	regulation of primary metabolic process	8/30	82/303	0.595546	0.94909	0.929802	IL1B/CHI3L1/PNPLA2/HMOX1/TBC1D7/KIT/ISG15/MYOD1	8
BP	GO:0007165	signal transduction	9/30	93/303	0.608081	0.94909	0.929802	IL1B/CHI3L1/HMOX1/TBC1D7/LTF/RERGL/FSHB/KIT/LTBR	9
BP	GO:0000003	reproduction	2/30	20/303	0.61125	0.94909	0.929802	CD9/KIT	2
BP	GO:0002790	peptide secretion	2/30	20/303	0.61125	0.94909	0.929802	IL1B/CHI3L1	2
BP	GO:0022414	reproductive process	2/30	20/303	0.61125	0.94909	0.929802	CD9/KIT	2
BP	GO:0006955	immune response	5/30	52/303	0.613311	0.94909	0.929802	IL1B/LTF/KIT/ISG15/LTBR	5
BP	GO:0019220	regulation of phosphate metabolic process	3/30	31/303	0.616491	0.94909	0.929802	IL1B/CHI3L1/KIT	3
BP	GO:0051174	regulation of phosphorus metabolic process	3/30	31/303	0.616491	0.94909	0.929802	IL1B/CHI3L1/KIT	3
BP	GO:0071704	organic substance metabolic process	16/30	165/303	0.628024	0.94909	0.929802	MANBA/CD9/IL1B/CHI3L1/PNPLA2/HMOX1/TBC1D7/ST6GAL1/KIT/ISG15/LOC102173131/MAN2A1/LOC102182663/FTO/MPO/MYOD1	16
BP	GO:0031323	regulation of cellular metabolic process	8/30	85/303	0.644017	0.94909	0.929802	IL1B/CHI3L1/PNPLA2/HMOX1/TBC1D7/KIT/ISG15/MYOD1	8
BP	GO:0002250	adaptive immune response	1/30	10/303	0.653301	0.94909	0.929802	IL1B	1
BP	GO:0002696	positive regulation of leukocyte activation	1/30	10/303	0.653301	0.94909	0.929802	IL1B	1
BP	GO:0007010	cytoskeleton organization	1/30	10/303	0.653301	0.94909	0.929802	KIT	1
BP	GO:0009615	response to virus	1/30	10/303	0.653301	0.94909	0.929802	ISG15	1
BP	GO:0016053	organic acid biosynthetic process	1/30	10/303	0.653301	0.94909	0.929802	IL1B	1
BP	GO:0032269	negative regulation of cellular protein metabolic process	1/30	10/303	0.653301	0.94909	0.929802	ISG15	1
BP	GO:0032944	regulation of mononuclear cell proliferation	1/30	10/303	0.653301	0.94909	0.929802	IL1B	1
BP	GO:0042098	T cell proliferation	1/30	10/303	0.653301	0.94909	0.929802	IL1B	1
BP	GO:0045786	negative regulation of cell cycle	1/30	10/303	0.653301	0.94909	0.929802	MYOG	1
BP	GO:0046394	carboxylic acid biosynthetic process	1/30	10/303	0.653301	0.94909	0.929802	IL1B	1
BP	GO:0046907	intracellular transport	1/30	10/303	0.653301	0.94909	0.929802	KIT	1
BP	GO:0048608	reproductive structure development	1/30	10/303	0.653301	0.94909	0.929802	KIT	1
BP	GO:0050670	regulation of lymphocyte proliferation	1/30	10/303	0.653301	0.94909	0.929802	IL1B	1
BP	GO:0050673	epithelial cell proliferation	1/30	10/303	0.653301	0.94909	0.929802	HMOX1	1
BP	GO:0050867	positive regulation of cell activation	1/30	10/303	0.653301	0.94909	0.929802	IL1B	1
BP	GO:0051251	positive regulation of lymphocyte activation	1/30	10/303	0.653301	0.94909	0.929802	IL1B	1
BP	GO:0051607	defense response to virus	1/30	10/303	0.653301	0.94909	0.929802	ISG15	1
BP	GO:0061458	reproductive system development	1/30	10/303	0.653301	0.94909	0.929802	KIT	1
BP	GO:0070663	regulation of leukocyte proliferation	1/30	10/303	0.653301	0.94909	0.929802	IL1B	1
BP	GO:0006508	proteolysis	2/30	22/303	0.665708	0.94909	0.929802	IL1B/ISG15	2
BP	GO:0031324	negative regulation of cellular metabolic process	2/30	22/303	0.665708	0.94909	0.929802	HMOX1/ISG15	2
BP	GO:0050776	regulation of immune response	2/30	22/303	0.665708	0.94909	0.929802	IL1B/KIT	2
BP	GO:0023052	signaling	9/30	97/303	0.669299	0.94909	0.929802	IL1B/CHI3L1/HMOX1/TBC1D7/LTF/RERGL/FSHB/KIT/LTBR	9
BP	GO:0007166	cell surface receptor signaling pathway	4/30	45/303	0.682775	0.94909	0.929802	IL1B/HMOX1/LTF/KIT	4
BP	GO:0010604	positive regulation of macromolecule metabolic process	5/30	56/303	0.685821	0.94909	0.929802	IL1B/CHI3L1/TBC1D7/KIT/MYOD1	5
BP	GO:0001819	positive regulation of cytokine production	1/30	11/303	0.6888	0.94909	0.929802	IL1B	1
BP	GO:0006873	cellular ion homeostasis	1/30	11/303	0.6888	0.94909	0.929802	HMOX1	1
BP	GO:0006875	cellular metal ion homeostasis	1/30	11/303	0.6888	0.94909	0.929802	HMOX1	1
BP	GO:0007159	leukocyte cell-cell adhesion	1/30	11/303	0.6888	0.94909	0.929802	IL1B	1
BP	GO:0030003	cellular cation homeostasis	1/30	11/303	0.6888	0.94909	0.929802	HMOX1	1
BP	GO:0030162	regulation of proteolysis	1/30	11/303	0.6888	0.94909	0.929802	IL1B	1
BP	GO:0030855	epithelial cell differentiation	1/30	11/303	0.6888	0.94909	0.929802	IL1B	1
BP	GO:0032943	mononuclear cell proliferation	1/30	11/303	0.6888	0.94909	0.929802	IL1B	1
BP	GO:0043434	response to peptide hormone	1/30	11/303	0.6888	0.94909	0.929802	IGFBP2	1
BP	GO:0046651	lymphocyte proliferation	1/30	11/303	0.6888	0.94909	0.929802	IL1B	1
BP	GO:0050863	regulation of T cell activation	1/30	11/303	0.6888	0.94909	0.929802	IL1B	1
BP	GO:0051248	negative regulation of protein metabolic process	1/30	11/303	0.6888	0.94909	0.929802	ISG15	1
BP	GO:0051336	regulation of hydrolase activity	1/30	11/303	0.6888	0.94909	0.929802	TBC1D7	1
BP	GO:0055082	cellular chemical homeostasis	1/30	11/303	0.6888	0.94909	0.929802	HMOX1	1
BP	GO:0062012	regulation of small molecule metabolic process	1/30	11/303	0.6888	0.94909	0.929802	IL1B	1
BP	GO:0070661	leukocyte proliferation	1/30	11/303	0.6888	0.94909	0.929802	IL1B	1
BP	GO:1901652	response to peptide	1/30	11/303	0.6888	0.94909	0.929802	IGFBP2	1
BP	GO:1903037	regulation of leukocyte cell-cell adhesion	1/30	11/303	0.6888	0.94909	0.929802	IL1B	1
BP	GO:1901564	organonitrogen compound metabolic process	8/30	88/303	0.68961	0.94909	0.929802	IL1B/CHI3L1/HMOX1/TBC1D7/ST6GAL1/KIT/ISG15/MYOD1	8
BP	GO:0045087	innate immune response	2/30	23/303	0.690675	0.94909	0.929802	LTF/ISG15	2
BP	GO:0071495	cellular response to endogenous stimulus	2/30	23/303	0.690675	0.94909	0.929802	MYOG/MYOD1	2
BP	GO:1901135	carbohydrate derivative metabolic process	2/30	23/303	0.690675	0.94909	0.929802	IL1B/ST6GAL1	2
BP	GO:0009987	cellular process	24/30	247/303	0.693332	0.949513	0.930215	CD9/IL1B/CHI3L1/PNPLA2/HMOX1/TBC1D7/LTF/RERGL/BCL2/FSHB/ST6GAL1/KIT/MYOG/ISG15/RPLP0/LOC102173131/IGFBP2/CIDEA/LOC102182663/FTO/MPO/LTBR/KLF13/MYOD1	24
BP	GO:0051171	regulation of nitrogen compound metabolic process	7/30	78/303	0.69697	0.95127	0.931937	IL1B/CHI3L1/HMOX1/TBC1D7/KIT/ISG15/MYOD1	7
BP	GO:0032879	regulation of localization	4/30	47/303	0.718589	0.957868	0.938401	CD9/IL1B/HMOX1/FTO	4
BP	GO:0044260	cellular macromolecule metabolic process	10/30	111/303	0.720514	0.957868	0.938401	CD9/IL1B/CHI3L1/HMOX1/TBC1D7/ST6GAL1/KIT/ISG15/FTO/MYOD1	10
BP	GO:0001558	regulation of cell growth	1/30	12/303	0.720772	0.957868	0.938401	IGFBP2	1
BP	GO:0002694	regulation of leukocyte activation	1/30	12/303	0.720772	0.957868	0.938401	IL1B	1
BP	GO:0044265	cellular macromolecule catabolic process	1/30	12/303	0.720772	0.957868	0.938401	ISG15	1
BP	GO:0050663	cytokine secretion	1/30	12/303	0.720772	0.957868	0.938401	CHI3L1	1
BP	GO:0051249	regulation of lymphocyte activation	1/30	12/303	0.720772	0.957868	0.938401	IL1B	1
BP	GO:0071363	cellular response to growth factor stimulus	1/30	12/303	0.720772	0.957868	0.938401	MYOG	1
BP	GO:0080134	regulation of response to stress	2/30	25/303	0.736219	0.967967	0.948295	CD9/MYOD1	2
BP	GO:0044238	primary metabolic process	14/30	154/303	0.749179	0.967967	0.948295	MANBA/IL1B/CHI3L1/PNPLA2/HMOX1/TBC1D7/ST6GAL1/KIT/ISG15/LOC102173131/MAN2A1/LOC102182663/FTO/MYOD1	14
BP	GO:0006810	transport	5/30	60/303	0.749499	0.967967	0.948295	CD9/IL1B/CHI3L1/LTF/KIT	5
BP	GO:0051234	establishment of localization	5/30	60/303	0.749499	0.967967	0.948295	CD9/IL1B/CHI3L1/LTF/KIT	5
BP	GO:0002764	immune response-regulating signaling pathway	1/30	13/303	0.749559	0.967967	0.948295	KIT	1
BP	GO:0016049	cell growth	1/30	13/303	0.749559	0.967967	0.948295	IGFBP2	1
BP	GO:0015031	protein transport	2/30	26/303	0.756878	0.967967	0.948295	IL1B/CHI3L1	2
BP	GO:0045893	positive regulation of transcription, DNA-templated	2/30	26/303	0.756878	0.967967	0.948295	IL1B/MYOD1	2
BP	GO:0051254	positive regulation of RNA metabolic process	2/30	26/303	0.756878	0.967967	0.948295	IL1B/MYOD1	2
BP	GO:1902680	positive regulation of RNA biosynthetic process	2/30	26/303	0.756878	0.967967	0.948295	IL1B/MYOD1	2
BP	GO:1903508	positive regulation of nucleic acid-templated transcription	2/30	26/303	0.756878	0.967967	0.948295	IL1B/MYOD1	2
BP	GO:0016310	phosphorylation	3/30	38/303	0.758813	0.967967	0.948295	IL1B/CHI3L1/KIT	3
BP	GO:0015833	peptide transport	2/30	27/303	0.77619	0.967967	0.948295	IL1B/CHI3L1	2
BP	GO:0045935	positive regulation of nucleobase-containing compound metabolic process	2/30	27/303	0.77619	0.967967	0.948295	IL1B/MYOD1	2
BP	GO:0019222	regulation of metabolic process	8/30	95/303	0.7827	0.967967	0.948295	IL1B/CHI3L1/PNPLA2/HMOX1/TBC1D7/KIT/ISG15/MYOD1	8
BP	GO:0042886	amide transport	2/30	28/303	0.794211	0.967967	0.948295	IL1B/CHI3L1	2
BP	GO:0045184	establishment of protein localization	2/30	28/303	0.794211	0.967967	0.948295	IL1B/CHI3L1	2
BP	GO:0071705	nitrogen compound transport	2/30	28/303	0.794211	0.967967	0.948295	IL1B/CHI3L1	2
BP	GO:0002791	regulation of peptide secretion	1/30	15/303	0.798774	0.967967	0.948295	IL1B	1
BP	GO:0003006	developmental process involved in reproduction	1/30	15/303	0.798774	0.967967	0.948295	KIT	1
BP	GO:0006811	ion transport	1/30	15/303	0.798774	0.967967	0.948295	LTF	1
BP	GO:0009790	embryo development	1/30	15/303	0.798774	0.967967	0.948295	KIT	1
BP	GO:0019725	cellular homeostasis	1/30	15/303	0.798774	0.967967	0.948295	HMOX1	1
BP	GO:0050708	regulation of protein secretion	1/30	15/303	0.798774	0.967967	0.948295	IL1B	1
BP	GO:0065003	protein-containing complex assembly	1/30	15/303	0.798774	0.967967	0.948295	HMOX1	1
BP	GO:0044237	cellular metabolic process	14/30	159/303	0.806162	0.967967	0.948295	CD9/IL1B/CHI3L1/PNPLA2/HMOX1/TBC1D7/ST6GAL1/KIT/ISG15/LOC102173131/LOC102182663/FTO/MPO/MYOD1	14
BP	GO:0002684	positive regulation of immune system process	2/30	29/303	0.810997	0.967967	0.948295	IL1B/ISG15	2
BP	GO:0010557	positive regulation of macromolecule biosynthetic process	2/30	29/303	0.810997	0.967967	0.948295	IL1B/MYOD1	2
BP	GO:0060255	regulation of macromolecule metabolic process	7/30	87/303	0.814213	0.967967	0.948295	IL1B/CHI3L1/HMOX1/TBC1D7/KIT/ISG15/MYOD1	7
BP	GO:0043170	macromolecule metabolic process	10/30	119/303	0.814902	0.967967	0.948295	CD9/IL1B/CHI3L1/HMOX1/TBC1D7/ST6GAL1/KIT/ISG15/FTO/MYOD1	10
BP	GO:0008152	metabolic process	16/30	180/303	0.818812	0.967967	0.948295	MANBA/CD9/IL1B/CHI3L1/PNPLA2/HMOX1/TBC1D7/ST6GAL1/KIT/ISG15/LOC102173131/MAN2A1/LOC102182663/FTO/MPO/MYOD1	16
BP	GO:0007169	transmembrane receptor protein tyrosine kinase signaling pathway	1/30	16/303	0.819735	0.967967	0.948295	KIT	1
BP	GO:0043933	protein-containing complex subunit organization	1/30	16/303	0.819735	0.967967	0.948295	HMOX1	1
BP	GO:0044255	cellular lipid metabolic process	1/30	16/303	0.819735	0.967967	0.948295	PNPLA2	1
BP	GO:0051050	positive regulation of transport	1/30	16/303	0.819735	0.967967	0.948295	IL1B	1
BP	GO:0051223	regulation of protein transport	1/30	16/303	0.819735	0.967967	0.948295	IL1B	1
BP	GO:0070201	regulation of establishment of protein localization	1/30	16/303	0.819735	0.967967	0.948295	IL1B	1
BP	GO:0090087	regulation of peptide transport	1/30	16/303	0.819735	0.967967	0.948295	IL1B	1
BP	GO:0006357	regulation of transcription by RNA polymerase II	2/30	30/303	0.826605	0.967967	0.948295	HMOX1/MYOD1	2
BP	GO:0006366	transcription by RNA polymerase II	2/30	30/303	0.826605	0.967967	0.948295	HMOX1/MYOD1	2
BP	GO:0031328	positive regulation of cellular biosynthetic process	2/30	30/303	0.826605	0.967967	0.948295	IL1B/MYOD1	2
BP	GO:0007267	cell-cell signaling	1/30	17/303	0.838578	0.970732	0.951004	IL1B	1
BP	GO:0019752	carboxylic acid metabolic process	1/30	17/303	0.838578	0.970732	0.951004	IL1B	1
BP	GO:0032880	regulation of protein localization	1/30	17/303	0.838578	0.970732	0.951004	IL1B	1
BP	GO:0051649	establishment of localization in cell	1/30	17/303	0.838578	0.970732	0.951004	KIT	1
BP	GO:0009891	positive regulation of biosynthetic process	2/30	32/303	0.854528	0.9826	0.962631	IL1B/MYOD1	2
BP	GO:0008104	protein localization	2/30	33/303	0.866961	0.9826	0.962631	IL1B/CHI3L1	2
BP	GO:1901566	organonitrogen compound biosynthetic process	2/30	33/303	0.866961	0.9826	0.962631	IL1B/ST6GAL1	2
BP	GO:0007167	enzyme linked receptor protein signaling pathway	1/30	19/303	0.87072	0.9826	0.962631	KIT	1
BP	GO:0007399	nervous system development	1/30	19/303	0.87072	0.9826	0.962631	CD9	1
BP	GO:0043065	positive regulation of apoptotic process	1/30	19/303	0.87072	0.9826	0.962631	HMOX1	1
BP	GO:0043068	positive regulation of programmed cell death	1/30	19/303	0.87072	0.9826	0.962631	HMOX1	1
BP	GO:0050778	positive regulation of immune response	1/30	19/303	0.87072	0.9826	0.962631	IL1B	1
BP	GO:1903530	regulation of secretion by cell	1/30	19/303	0.87072	0.9826	0.962631	IL1B	1
BP	GO:0009887	animal organ morphogenesis	1/30	20/303	0.884376	0.985532	0.965503	LTF	1
BP	GO:0010942	positive regulation of cell death	1/30	20/303	0.884376	0.985532	0.965503	HMOX1	1
BP	GO:0051046	regulation of secretion	1/30	20/303	0.884376	0.985532	0.965503	IL1B	1
BP	GO:0051172	negative regulation of nitrogen compound metabolic process	1/30	20/303	0.884376	0.985532	0.965503	ISG15	1
BP	GO:0010628	positive regulation of gene expression	2/30	35/303	0.889061	0.985532	0.965503	IL1B/MYOD1	2
BP	GO:0010605	negative regulation of macromolecule metabolic process	1/30	21/303	0.896633	0.985532	0.965503	ISG15	1
BP	GO:0071702	organic substance transport	2/30	36/303	0.89884	0.985532	0.965503	IL1B/CHI3L1	2
BP	GO:0006355	regulation of transcription, DNA-templated	3/30	50/303	0.90503	0.985532	0.965503	IL1B/HMOX1/MYOD1	3
BP	GO:0006793	phosphorus metabolic process	3/30	50/303	0.90503	0.985532	0.965503	IL1B/CHI3L1/KIT	3
BP	GO:0006796	phosphate-containing compound metabolic process	3/30	50/303	0.90503	0.985532	0.965503	IL1B/CHI3L1/KIT	3
BP	GO:0051252	regulation of RNA metabolic process	3/30	50/303	0.90503	0.985532	0.965503	IL1B/HMOX1/MYOD1	3
BP	GO:1903506	regulation of nucleic acid-templated transcription	3/30	50/303	0.90503	0.985532	0.965503	IL1B/HMOX1/MYOD1	3
BP	GO:2001141	regulation of RNA biosynthetic process	3/30	50/303	0.90503	0.985532	0.965503	IL1B/HMOX1/MYOD1	3
BP	GO:0045944	positive regulation of transcription by RNA polymerase II	1/30	22/303	0.90763	0.985705	0.965673	MYOD1	1
BP	GO:0051641	cellular localization	1/30	23/303	0.917491	0.993686	0.973491	KIT	1
BP	GO:0019219	regulation of nucleobase-containing compound metabolic process	3/30	52/303	0.919897	0.993686	0.973491	IL1B/HMOX1/MYOD1	3
BP	GO:0060429	epithelium development	1/30	24/303	0.926332	0.994711	0.974495	IL1B	1
BP	GO:1901362	organic cyclic compound biosynthetic process	5/30	78/303	0.927389	0.994711	0.974495	IL1B/HMOX1/LOC102173131/LOC102182663/MYOD1	5
BP	GO:0016070	RNA metabolic process	4/30	66/303	0.928232	0.994711	0.974495	IL1B/HMOX1/FTO/MYOD1	4
BP	GO:2000112	regulation of cellular macromolecule biosynthetic process	3/30	56/303	0.943684	0.99965	0.979334	IL1B/HMOX1/MYOD1	3
BP	GO:0090304	nucleic acid metabolic process	4/30	69/303	0.944146	0.99965	0.979334	IL1B/HMOX1/FTO/MYOD1	4
BP	GO:0010556	regulation of macromolecule biosynthetic process	3/30	57/303	0.948556	0.99965	0.979334	IL1B/HMOX1/MYOD1	3
BP	GO:1901360	organic cyclic compound metabolic process	6/30	95/303	0.952095	0.99965	0.979334	IL1B/HMOX1/LOC102173131/LOC102182663/FTO/MYOD1	6
BP	GO:0009058	biosynthetic process	7/30	107/303	0.954052	0.99965	0.979334	IL1B/HMOX1/ST6GAL1/LOC102173131/LOC102182663/MPO/MYOD1	7
BP	GO:0031326	regulation of cellular biosynthetic process	3/30	59/303	0.957194	0.99965	0.979334	IL1B/HMOX1/MYOD1	3
BP	GO:0006807	nitrogen compound metabolic process	9/30	132/303	0.963829	0.99965	0.979334	IL1B/CHI3L1/HMOX1/TBC1D7/ST6GAL1/KIT/ISG15/FTO/MYOD1	9
BP	GO:0009889	regulation of biosynthetic process	3/30	61/303	0.964515	0.99965	0.979334	IL1B/HMOX1/MYOD1	3
BP	GO:0051049	regulation of transport	1/30	32/303	0.970712	0.99965	0.979334	IL1B	1
BP	GO:0006351	transcription, DNA-templated	3/30	64/303	0.973401	0.99965	0.979334	IL1B/HMOX1/MYOD1	3
BP	GO:0010468	regulation of gene expression	3/30	64/303	0.973401	0.99965	0.979334	IL1B/HMOX1/MYOD1	3
BP	GO:0032774	RNA biosynthetic process	3/30	64/303	0.973401	0.99965	0.979334	IL1B/HMOX1/MYOD1	3
BP	GO:0097659	nucleic acid-templated transcription	3/30	64/303	0.973401	0.99965	0.979334	IL1B/HMOX1/MYOD1	3
BP	GO:1901576	organic substance biosynthetic process	6/30	103/303	0.975861	0.99965	0.979334	IL1B/HMOX1/ST6GAL1/LOC102173131/LOC102182663/MYOD1	6
BP	GO:0034645	cellular macromolecule biosynthetic process	4/30	79/303	0.977288	0.99965	0.979334	IL1B/HMOX1/ST6GAL1/MYOD1	4
BP	GO:0009059	macromolecule biosynthetic process	4/30	80/303	0.979354	0.99965	0.979334	IL1B/HMOX1/ST6GAL1/MYOD1	4
BP	GO:0006139	nucleobase-containing compound metabolic process	4/30	84/303	0.986035	0.99965	0.979334	IL1B/HMOX1/FTO/MYOD1	4
BP	GO:0018130	heterocycle biosynthetic process	3/30	72/303	0.988147	0.99965	0.979334	IL1B/HMOX1/MYOD1	3
BP	GO:0034654	nucleobase-containing compound biosynthetic process	3/30	72/303	0.988147	0.99965	0.979334	IL1B/HMOX1/MYOD1	3
BP	GO:0019438	aromatic compound biosynthetic process	3/30	73/303	0.989329	0.99965	0.979334	IL1B/HMOX1/MYOD1	3
BP	GO:0046483	heterocycle metabolic process	4/30	87/303	0.989689	0.99965	0.979334	IL1B/HMOX1/FTO/MYOD1	4
BP	GO:0044249	cellular biosynthetic process	5/30	101/303	0.990859	0.99965	0.979334	IL1B/HMOX1/ST6GAL1/LOC102173131/MYOD1	5
BP	GO:0006725	cellular aromatic compound metabolic process	4/30	89/303	0.991617	0.99965	0.979334	IL1B/HMOX1/FTO/MYOD1	4
BP	GO:0044271	cellular nitrogen compound biosynthetic process	3/30	83/303	0.996444	0.99965	0.979334	IL1B/HMOX1/MYOD1	3
BP	GO:0034641	cellular nitrogen compound metabolic process	4/30	98/303	0.996853	0.99965	0.979334	IL1B/HMOX1/FTO/MYOD1	4
BP	GO:0010467	gene expression	3/30	85/303	0.997176	0.99965	0.979334	IL1B/HMOX1/MYOD1	3
BP	GO:0008150	biological_process	30/30	303/303	1	1	0.979677	MANBA/KITLG/CD9/IL1B/CHI3L1/PNPLA2/HMOX1/TBC1D7/BAC7.5/MAP28/LTF/BAC5/RERGL/BCL2/FSHB/ST6GAL1/KIT/MYOG/ISG15/RPLP0/LOC102173131/IGFBP2/CIDEA/MAN2A1/LOC102182663/FTO/MPO/LTBR/KLF13/MYOD1	30
CC	GO:0031982	vesicle	4/37	20/381	0.117305	1	1	CD9/IL1B/TBC1D7/LTF	4
CC	GO:0120025	plasma membrane bounded cell projection	3/37	14/381	0.145226	1	1	KITLG/TBC1D7/RPLP0	3
CC	GO:0042995	cell projection	3/37	15/381	0.16974	1	1	KITLG/TBC1D7/RPLP0	3
CC	GO:0031410	cytoplasmic vesicle	3/37	17/381	0.221989	1	1	IL1B/TBC1D7/LTF	3
CC	GO:0097708	intracellular vesicle	3/37	17/381	0.221989	1	1	IL1B/TBC1D7/LTF	3
CC	GO:0016020	membrane	18/37	158/381	0.223601	1	1	BTN1A1/KITLG/CD9/SLC39A3/HMOX1/RERGL/BCL2/FFAR3/ST6GAL1/KIT/LOC102173131/ADIPOR2/DGAT2/ACTB/MAN2A1/LOC102182663/TMEM63A/LTBR	18
CC	GO:0012505	endomembrane system	6/37	43/381	0.226081	1	1	SDF4/CHI3L1/HMOX1/LTF/ST6GAL1/RPLP0	6
CC	GO:0044463	cell projection part	2/37	10/381	0.252066	1	1	TBC1D7/RPLP0	2
CC	GO:0120038	plasma membrane bounded cell projection part	2/37	10/381	0.252066	1	1	TBC1D7/RPLP0	2
CC	GO:0044444	cytoplasmic part	13/37	111/381	0.252448	1	1	MANBA/SDF4/IL1B/CHI3L1/HMOX1/TBC1D7/LTF/ST6GAL1/KIT/RPLP0/LOC102173131/ACTB/MYOD1	13
CC	GO:0005654	nucleoplasm	3/37	19/381	0.277169	1	1	MYOG/FTO/MYOD1	3
CC	GO:0005783	endoplasmic reticulum	3/37	19/381	0.277169	1	1	CHI3L1/HMOX1/RPLP0	3
CC	GO:0016021	integral component of membrane	14/37	123/381	0.27872	1	1	BTN1A1/KITLG/CD9/SLC39A3/HMOX1/BCL2/FFAR3/ST6GAL1/KIT/ADIPOR2/DGAT2/MAN2A1/TMEM63A/LTBR	14
CC	GO:0005576	extracellular region	12/37	105/381	0.301027	1	1	KITLG/CD9/IL1B/CHI3L1/CRISP2/BAC7.5/MAP28/LTF/BAC5/FSHB/ISG15/IGFBP2	12
CC	GO:0031224	intrinsic component of membrane	14/37	126/381	0.316575	1	1	BTN1A1/KITLG/CD9/SLC39A3/HMOX1/BCL2/FFAR3/ST6GAL1/KIT/ADIPOR2/DGAT2/MAN2A1/TMEM63A/LTBR	14
CC	GO:0031974	membrane-enclosed lumen	4/37	30/381	0.33024	1	1	SDF4/MYOG/FTO/MYOD1	4
CC	GO:0043233	organelle lumen	4/37	30/381	0.33024	1	1	SDF4/MYOG/FTO/MYOD1	4
CC	GO:0070013	intracellular organelle lumen	4/37	30/381	0.33024	1	1	SDF4/MYOG/FTO/MYOD1	4
CC	GO:0005794	Golgi apparatus	2/37	13/381	0.365549	1	1	SDF4/ST6GAL1	2
CC	GO:0005737	cytoplasm	14/37	132/381	0.396885	1	1	MANBA/SDF4/KITLG/IL1B/CHI3L1/HMOX1/TBC1D7/LTF/ST6GAL1/KIT/RPLP0/LOC102173131/ACTB/MYOD1	14
CC	GO:0005615	extracellular space	6/37	53/381	0.411457	1	1	CD9/IL1B/CHI3L1/LTF/FSHB/IGFBP2	6
CC	GO:0044425	membrane part	14/37	136/381	0.452493	1	1	BTN1A1/KITLG/CD9/SLC39A3/HMOX1/BCL2/FFAR3/ST6GAL1/KIT/ADIPOR2/DGAT2/MAN2A1/TMEM63A/LTBR	14
CC	GO:0043227	membrane-bounded organelle	15/37	147/381	0.463917	1	1	MANBA/SDF4/CD9/IL1B/CHI3L1/HMOX1/TBC1D7/LTF/ST6GAL1/KIT/MYOG/RPLP0/LOC102173131/FTO/MYOD1	15
CC	GO:0043228	non-membrane-bounded organelle	6/37	57/381	0.488151	1	1	KITLG/TBC1D7/RPLP0/CIDEA/ACTB/MYOD1	6
CC	GO:0043232	intracellular non-membrane-bounded organelle	6/37	57/381	0.488151	1	1	KITLG/TBC1D7/RPLP0/CIDEA/ACTB/MYOD1	6
CC	GO:0043226	organelle	18/37	180/381	0.496247	1	1	MANBA/SDF4/KITLG/CD9/IL1B/CHI3L1/HMOX1/TBC1D7/LTF/ST6GAL1/KIT/MYOG/RPLP0/LOC102173131/CIDEA/ACTB/FTO/MYOD1	18
CC	GO:0031981	nuclear lumen	3/37	27/381	0.500114	1	1	MYOG/FTO/MYOD1	3
CC	GO:0044421	extracellular region part	6/37	58/381	0.507006	1	1	CD9/IL1B/CHI3L1/LTF/FSHB/IGFBP2	6
CC	GO:0044428	nuclear part	3/37	31/381	0.599849	1	1	MYOG/FTO/MYOD1	3
CC	GO:0043229	intracellular organelle	17/37	179/381	0.619074	1	1	MANBA/SDF4/KITLG/IL1B/CHI3L1/HMOX1/TBC1D7/LTF/ST6GAL1/KIT/MYOG/RPLP0/LOC102173131/CIDEA/ACTB/FTO/MYOD1	17
CC	GO:0005886	plasma membrane	4/37	44/381	0.643585	1	1	KITLG/CD9/KIT/ACTB	4
CC	GO:0015630	microtubule cytoskeleton	1/37	10/381	0.644599	1	1	TBC1D7	1
CC	GO:1990904	ribonucleoprotein complex	1/37	10/381	0.644599	1	1	RPLP0	1
CC	GO:0071944	cell periphery	4/37	46/381	0.680713	1	1	KITLG/CD9/KIT/ACTB	4
CC	GO:0005743	mitochondrial inner membrane	1/37	12/381	0.712039	1	1	LOC102173131	1
CC	GO:0019866	organelle inner membrane	1/37	12/381	0.712039	1	1	LOC102173131	1
CC	GO:0005829	cytosol	3/37	37/381	0.724515	1	1	IL1B/RPLP0/MYOD1	3
CC	GO:0005856	cytoskeleton	3/37	38/381	0.742209	1	1	KITLG/TBC1D7/ACTB	3
CC	GO:0043231	intracellular membrane-bounded organelle	12/37	139/381	0.7615	1	1	MANBA/SDF4/IL1B/CHI3L1/HMOX1/ST6GAL1/KIT/MYOG/RPLP0/LOC102173131/FTO/MYOD1	12
CC	GO:0009986	cell surface	1/37	14/381	0.766962	1	1	CD9	1
CC	GO:0044445	cytosolic part	1/37	14/381	0.766962	1	1	RPLP0	1
CC	GO:0005740	mitochondrial envelope	1/37	15/381	0.790457	1	1	LOC102173131	1
CC	GO:0031966	mitochondrial membrane	1/37	15/381	0.790457	1	1	LOC102173131	1
CC	GO:0031967	organelle envelope	1/37	15/381	0.790457	1	1	LOC102173131	1
CC	GO:0031975	envelope	1/37	15/381	0.790457	1	1	LOC102173131	1
CC	GO:0044429	mitochondrial part	1/37	16/381	0.81164	1	1	LOC102173131	1
CC	GO:0005622	intracellular	18/37	212/381	0.858783	1	1	MANBA/SDF4/KITLG/IL1B/CHI3L1/HMOX1/TBC1D7/LTF/ST6GAL1/CAPN1/KIT/MYOG/RPLP0/LOC102173131/CIDEA/ACTB/FTO/MYOD1	18
CC	GO:0044424	intracellular part	17/37	203/381	0.867407	1	1	MANBA/SDF4/KITLG/IL1B/CHI3L1/HMOX1/TBC1D7/LTF/ST6GAL1/KIT/MYOG/RPLP0/LOC102173131/CIDEA/ACTB/FTO/MYOD1	17
CC	GO:0044422	organelle part	7/37	96/381	0.871648	1	1	SDF4/TBC1D7/MYOG/RPLP0/LOC102173131/FTO/MYOD1	7
CC	GO:0044446	intracellular organelle part	7/37	96/381	0.871648	1	1	SDF4/TBC1D7/MYOG/RPLP0/LOC102173131/FTO/MYOD1	7
CC	GO:0005739	mitochondrion	1/37	20/381	0.877397	1	1	LOC102173131	1
CC	GO:0044459	plasma membrane part	1/37	20/381	0.877397	1	1	CD9	1
CC	GO:0031090	organelle membrane	1/37	24/381	0.9206	1	1	LOC102173131	1
CC	GO:0044464	cell part	19/37	238/381	0.948835	1	1	MANBA/SDF4/KITLG/CD9/IL1B/CHI3L1/HMOX1/TBC1D7/LTF/ST6GAL1/CAPN1/KIT/MYOG/RPLP0/LOC102173131/CIDEA/ACTB/FTO/MYOD1	19
CC	GO:0099080	supramolecular complex	1/37	28/381	0.948844	1	1	MYOD1	1
CC	GO:0099081	supramolecular polymer	1/37	28/381	0.948844	1	1	MYOD1	1
CC	GO:0099512	supramolecular fiber	1/37	28/381	0.948844	1	1	MYOD1	1
CC	GO:0005623	cell	19/37	240/381	0.955916	1	1	MANBA/SDF4/KITLG/CD9/IL1B/CHI3L1/HMOX1/TBC1D7/LTF/ST6GAL1/CAPN1/KIT/MYOG/RPLP0/LOC102173131/CIDEA/ACTB/FTO/MYOD1	19
CC	GO:0005634	nucleus	5/37	88/381	0.958445	1	1	HMOX1/MYOG/RPLP0/FTO/MYOD1	5
CC	GO:0044430	cytoskeletal part	1/37	35/381	0.9766	1	1	TBC1D7	1
CC	GO:0032991	protein-containing complex	3/37	74/381	0.987113	1	1	FSHB/RPLP0/MYOD1	3
CC	GO:0005575	cellular_component	37/37	381/381	1	1	1	MANBA/BTN1A1/SDF4/KITLG/CD9/IL1B/CHI3L1/CRISP2/SLC39A3/HMOX1/TBC1D7/BAC7.5/MAP28/LTF/BAC5/RERGL/BCL2/FSHB/FFAR3/ST6GAL1/CAPN1/KIT/MYOG/ISG15/RPLP0/LOC102173131/ADIPOR2/DGAT2/IGFBP2/CIDEA/ACTB/MAN2A1/LOC102182663/FTO/TMEM63A/LTBR/MYOD1	37
MF	GO:0005506	iron ion binding	4/35	13/380	0.0237455	0.931522	0.931522	LTF/LOC102173131/LOC102182663/FTO	4
MF	GO:0016491	oxidoreductase activity	6/35	34/380	0.0780266	0.931522	0.931522	HMOX1/LOC102173131/LOC102182663/FTO/MPO/AKR1B1	6
MF	GO:0020037	heme binding	4/35	19/380	0.0859612	0.931522	0.931522	HMOX1/LOC102173131/LOC102182663/MPO	4
MF	GO:0046906	tetrapyrrole binding	4/35	19/380	0.0859612	0.931522	0.931522	HMOX1/LOC102173131/LOC102182663/MPO	4
MF	GO:0003824	catalytic activity	16/35	130/380	0.095179	0.931522	0.931522	MANBA/PNPLA2/AANAT/HMOX1/LTF/RERGL/ST6GAL1/CAPN1/KIT/LOC102173131/DGAT2/MAN2A1/LOC102182663/FTO/MPO/AKR1B1	16
MF	GO:0000977	RNA polymerase II regulatory region sequence-specific DNA binding	3/35	14/380	0.128685	0.931522	0.931522	MYOG/KLF13/MYOD1	3
MF	GO:0001012	RNA polymerase II regulatory region DNA binding	3/35	14/380	0.128685	0.931522	0.931522	MYOG/KLF13/MYOD1	3
MF	GO:0048037	cofactor binding	4/35	22/380	0.132796	0.931522	0.931522	HMOX1/LOC102173131/LOC102182663/MPO	4
MF	GO:0000976	transcription regulatory region sequence-specific DNA binding	3/35	15/380	0.150955	0.931522	0.931522	MYOG/KLF13/MYOD1	3
MF	GO:0001067	regulatory region nucleic acid binding	3/35	15/380	0.150955	0.931522	0.931522	MYOG/KLF13/MYOD1	3
MF	GO:0044212	transcription regulatory region DNA binding	3/35	15/380	0.150955	0.931522	0.931522	MYOG/KLF13/MYOD1	3
MF	GO:1990837	sequence-specific double-stranded DNA binding	3/35	15/380	0.150955	0.931522	0.931522	MYOG/KLF13/MYOD1	3
MF	GO:0000981	DNA-binding transcription factor activity, RNA polymerase II-specific	3/35	16/380	0.174398	0.931522	0.931522	MYOG/KLF13/MYOD1	3
MF	GO:0003690	double-stranded DNA binding	3/35	16/380	0.174398	0.931522	0.931522	MYOG/KLF13/MYOD1	3
MF	GO:0005509	calcium ion binding	2/35	11/380	0.268566	0.931522	0.931522	SDF4/CAPN1	2
MF	GO:0019899	enzyme binding	2/35	11/380	0.268566	0.931522	0.931522	TBC1D7/MYOD1	2
MF	GO:0043169	cation binding	8/35	69/380	0.289414	0.931522	0.931522	SDF4/LTF/CAPN1/KIT/LOC102173131/MAN2A1/LOC102182663/FTO	8
MF	GO:0046872	metal ion binding	8/35	69/380	0.289414	0.931522	0.931522	SDF4/LTF/CAPN1/KIT/LOC102173131/MAN2A1/LOC102182663/FTO	8
MF	GO:0046914	transition metal ion binding	4/35	30/380	0.29378	0.931522	0.931522	LTF/LOC102173131/LOC102182663/FTO	4
MF	GO:0046983	protein dimerization activity	3/35	21/380	0.303072	0.931522	0.931522	HMOX1/MYOG/MYOD1	3
MF	GO:0044877	protein-containing complex binding	2/35	13/380	0.340392	0.931522	0.931522	CD9/IL1B	2
MF	GO:0097159	organic cyclic compound binding	13/35	128/380	0.389044	0.931522	0.931522	HMOX1/RERGL/KIT/MYOG/LOC102173131/KLF15/ACTB/HSPA8/LOC102182663/MPO/TMEM63A/KLF13/MYOD1	13
MF	GO:1901363	heterocyclic compound binding	13/35	128/380	0.389044	0.931522	0.931522	HMOX1/RERGL/KIT/MYOG/LOC102173131/KLF15/ACTB/HSPA8/LOC102182663/MPO/TMEM63A/KLF13/MYOD1	13
MF	GO:0005524	ATP binding	3/35	25/380	0.4104	0.931522	0.931522	KIT/ACTB/HSPA8	3
MF	GO:0016740	transferase activity	4/35	36/380	0.42894	0.931522	0.931522	AANAT/ST6GAL1/KIT/DGAT2	4
MF	GO:0008144	drug binding	4/35	37/380	0.451283	0.931522	0.931522	CHI3L1/KIT/ACTB/HSPA8	4
MF	GO:0030554	adenyl nucleotide binding	3/35	27/380	0.462747	0.931522	0.931522	KIT/ACTB/HSPA8	3
MF	GO:0032559	adenyl ribonucleotide binding	3/35	27/380	0.462747	0.931522	0.931522	KIT/ACTB/HSPA8	3
MF	GO:0016787	hydrolase activity	6/35	60/380	0.486567	0.931522	0.931522	MANBA/PNPLA2/LTF/RERGL/CAPN1/MAN2A1	6
MF	GO:0035639	purine ribonucleoside triphosphate binding	4/35	41/380	0.537871	0.931522	0.931522	RERGL/KIT/ACTB/HSPA8	4
MF	GO:0097367	carbohydrate derivative binding	5/35	53/380	0.55744	0.931522	0.931522	CHI3L1/RERGL/KIT/ACTB/HSPA8	5
MF	GO:0043167	ion binding	11/35	120/380	0.576053	0.931522	0.931522	SDF4/LTF/RERGL/CAPN1/KIT/LOC102173131/ACTB/HSPA8/MAN2A1/LOC102182663/FTO	11
MF	GO:0017076	purine nucleotide binding	4/35	43/380	0.578844	0.931522	0.931522	RERGL/KIT/ACTB/HSPA8	4
MF	GO:0032553	ribonucleotide binding	4/35	43/380	0.578844	0.931522	0.931522	RERGL/KIT/ACTB/HSPA8	4
MF	GO:0032555	purine ribonucleotide binding	4/35	43/380	0.578844	0.931522	0.931522	RERGL/KIT/ACTB/HSPA8	4
MF	GO:0005126	cytokine receptor binding	2/35	21/380	0.595556	0.931522	0.931522	KITLG/IL1B	2
MF	GO:0000166	nucleotide binding	4/35	45/380	0.617885	0.931522	0.931522	RERGL/KIT/ACTB/HSPA8	4
MF	GO:1901265	nucleoside phosphate binding	4/35	45/380	0.617885	0.931522	0.931522	RERGL/KIT/ACTB/HSPA8	4
MF	GO:0015318	inorganic molecular entity transmembrane transporter activity	1/35	10/380	0.624124	0.931522	0.931522	SLC39A3	1
MF	GO:0070851	growth factor receptor binding	1/35	10/380	0.624124	0.931522	0.931522	IL1B	1
MF	GO:0003700	DNA-binding transcription factor activity	3/35	34/380	0.628312	0.931522	0.931522	MYOG/KLF13/MYOD1	3
MF	GO:0004175	endopeptidase activity	2/35	23/380	0.647375	0.931522	0.931522	LTF/CAPN1	2
MF	GO:0140110	transcription regulator activity	3/35	35/380	0.649113	0.931522	0.931522	MYOG/KLF13/MYOD1	3
MF	GO:0043565	sequence-specific DNA binding	3/35	36/380	0.669129	0.931522	0.931522	MYOG/KLF13/MYOD1	3
MF	GO:0005488	binding	25/35	278/380	0.678026	0.931522	0.931522	SDF4/KITLG/CD9/IL1B/CHI3L1/HMOX1/TBC1D7/LTF/RERGL/FSHB/CAPN1/KIT/MYOG/LOC102173131/IGFBP2/KLF15/ACTB/HSPA8/MAN2A1/LOC102182663/FTO/MPO/TMEM63A/KLF13/MYOD1	25
MF	GO:0008233	peptidase activity	2/35	26/380	0.715472	0.931522	0.931522	LTF/CAPN1	2
MF	GO:0070011	peptidase activity, acting on L-amino acid peptides	2/35	26/380	0.715472	0.931522	0.931522	LTF/CAPN1	2
MF	GO:0004672	protein kinase activity	1/35	13/380	0.721257	0.931522	0.931522	KIT	1
MF	GO:0016773	phosphotransferase activity, alcohol group as acceptor	1/35	13/380	0.721257	0.931522	0.931522	KIT	1
MF	GO:0005515	protein binding	10/35	121/380	0.730277	0.931522	0.931522	KITLG/CD9/IL1B/HMOX1/TBC1D7/FSHB/KIT/MYOG/IGFBP2/MYOD1	10
MF	GO:0005102	signaling receptor binding	5/35	64/380	0.737176	0.931522	0.931522	KITLG/CD9/IL1B/FSHB/MYOD1	5
MF	GO:0005198	structural molecule activity	1/35	14/380	0.74784	0.931522	0.931522	RPLP0	1
MF	GO:0030234	enzyme regulator activity	1/35	14/380	0.74784	0.931522	0.931522	TBC1D7	1
MF	GO:0003676	nucleic acid binding	5/35	66/380	0.763836	0.931522	0.931522	MYOG/KLF15/TMEM63A/KLF13/MYOD1	5
MF	GO:0016301	kinase activity	1/35	15/380	0.771954	0.931522	0.931522	KIT	1
MF	GO:0016772	transferase activity, transferring phosphorus-containing groups	1/35	15/380	0.771954	0.931522	0.931522	KIT	1
MF	GO:0001882	nucleoside binding	1/35	16/380	0.793821	0.931522	0.931522	RERGL	1
MF	GO:0001883	purine nucleoside binding	1/35	16/380	0.793821	0.931522	0.931522	RERGL	1
MF	GO:0003924	GTPase activity	1/35	16/380	0.793821	0.931522	0.931522	RERGL	1
MF	GO:0004930	G protein-coupled receptor activity	1/35	16/380	0.793821	0.931522	0.931522	FFAR3	1
MF	GO:0005525	GTP binding	1/35	16/380	0.793821	0.931522	0.931522	RERGL	1
MF	GO:0032549	ribonucleoside binding	1/35	16/380	0.793821	0.931522	0.931522	RERGL	1
MF	GO:0032550	purine ribonucleoside binding	1/35	16/380	0.793821	0.931522	0.931522	RERGL	1
MF	GO:0140096	catalytic activity, acting on a protein	3/35	44/380	0.800904	0.931522	0.931522	LTF/CAPN1/KIT	3
MF	GO:0043168	anion binding	4/35	57/380	0.804379	0.931522	0.931522	RERGL/KIT/ACTB/HSPA8	4
MF	GO:0019001	guanyl nucleotide binding	1/35	17/380	0.813646	0.931522	0.931522	RERGL	1
MF	GO:0032561	guanyl ribonucleotide binding	1/35	17/380	0.813646	0.931522	0.931522	RERGL	1
MF	GO:0042802	identical protein binding	1/35	17/380	0.813646	0.931522	0.931522	HMOX1	1
MF	GO:0005215	transporter activity	1/35	18/380	0.831614	0.931522	0.931522	SLC39A3	1
MF	GO:0016462	pyrophosphatase activity	1/35	18/380	0.831614	0.931522	0.931522	RERGL	1
MF	GO:0016817	hydrolase activity, acting on acid anhydrides	1/35	18/380	0.831614	0.931522	0.931522	RERGL	1
MF	GO:0016818	hydrolase activity, acting on acid anhydrides, in phosphorus-containing anhydrides	1/35	18/380	0.831614	0.931522	0.931522	RERGL	1
MF	GO:0017111	nucleoside-triphosphatase activity	1/35	18/380	0.831614	0.931522	0.931522	RERGL	1
MF	GO:0022857	transmembrane transporter activity	1/35	18/380	0.831614	0.931522	0.931522	SLC39A3	1
MF	GO:0004888	transmembrane signaling receptor activity	2/35	34/380	0.846411	0.931522	0.931522	FFAR3/KIT	2
MF	GO:0005125	cytokine activity	1/35	19/380	0.847895	0.931522	0.931522	IL1B	1
MF	GO:0098772	molecular function regulator	4/35	63/380	0.866889	0.931522	0.931522	KITLG/IL1B/TBC1D7/FSHB	4
MF	GO:0003677	DNA binding	3/35	50/380	0.869309	0.931522	0.931522	MYOG/KLF13/MYOD1	3
MF	GO:0036094	small molecule binding	4/35	64/380	0.875536	0.931522	0.931522	RERGL/KIT/ACTB/HSPA8	4
MF	GO:0008083	growth factor activity	1/35	22/380	0.888085	0.931522	0.931522	KITLG	1
MF	GO:0030545	receptor regulator activity	3/35	53/380	0.895334	0.931522	0.931522	KITLG/IL1B/FSHB	3
MF	GO:0048018	receptor ligand activity	3/35	53/380	0.895334	0.931522	0.931522	KITLG/IL1B/FSHB	3
MF	GO:0005179	hormone activity	1/35	23/380	0.899027	0.931522	0.931522	FSHB	1
MF	GO:0038023	signaling receptor activity	2/35	44/380	0.934009	0.950646	0.950646	FFAR3/KIT	2
MF	GO:0060089	molecular transducer activity	2/35	45/380	0.939592	0.950646	0.950646	FFAR3/KIT	2
MF	GO:0003674	molecular_function	35/35	380/380	1	1	1	MANBA/SDF4/KITLG/CD9/IL1B/CHI3L1/PNPLA2/AANAT/SLC39A3/HMOX1/TBC1D7/LTF/RERGL/FSHB/FFAR3/ST6GAL1/CAPN1/KIT/MYOG/ISG15/RPLP0/LOC102173131/DGAT2/IGFBP2/KLF15/ACTB/HSPA8/MAN2A1/LOC102182663/FTO/MPO/AKR1B1/TMEM63A/KLF13/MYOD1	35
