# Supplementary material for: Differential Expression Pattern of Goat Uterine Fluids Extracellular Vesicles miRNAs during Peri-Implantation
Source: Cells. 2021 Sep 3;10(9):2308. doi: 10.3390/cells10092308 (PMC8470123; doi:10.3390/cells10092308)
Supplement: Supplementary file 1 [file cells-10-02308-s001.zip › Supplementary Table S5.xlsx]

## Sheet: Sheet1
Supplementary Table S5. KEGG pathway analysis of the target genes of DEMs
Term	Database	ID	Input number	Background number	P-Value	Corrected P-Value	Input	Hyperlink
Metabolic pathways	KEGG PATHWAY	chx01100	116	1505	1.84121e-05	0.00565251	102182403|102181442|102185581|102187432|102177457|102191221|102182884|102173924|102173669|102182880|102169718|102174927|102181760|102187233|102191693|102190033|102168827|102181924|102188762|102180069|102174409|102187423|102180366|102170329|100861310|102182719|102190144|102175921|100860947|102191825|102180474|102175605|102182663|102183369|102184779|100860889|102184173|102183616|102179708|102175855…	http://www.genome.jp/kegg-bin/show_pathway?chx01100/chx:102189447%09red/chx:102178568%09red/chx:102174927%09red/chx:102174299%09red/chx:102182403%09red/chx:102170834%09red/chx:102180069%09red/chx:102187190%09red/chx:102171672%09red/chx:102169702%09red/chx:102169807%09red/chx:102176842%09red/chx:102184926%09red/chx:102186907%09red/chx:100861197%09red/chx:102177657%09red/chx:102182663%09red/chx:102…
HIF-1 signaling pathway	KEGG PATHWAY	chx04066	16	114	0.000594118	0.0911971	102182403|102182675|102189736|102181878|102170613|100860951|102190144|100861254|102179524|102176762|102188824|102189744|102168710|100860837|102191264|102187016	http://www.genome.jp/kegg-bin/show_pathway?chx04066/chx:102189744%09red/chx:102190144%09red/chx:102189736%09red/chx:102187016%09red/chx:100860837%09red/chx:102191264%09red/chx:102179524%09red/chx:100860951%09red/chx:102182403%09red/chx:102188824%09red/chx:100861254%09red/chx:102176762%09red/chx:102170613%09red/chx:102182675%09red/chx:102168710%09red/chx:102181878%09red
Axon guidance	KEGG PATHWAY	chx04360	21	185	0.00116167	0.118878	102187092|102181878|102188824|102183496|102184725|102170184|102191685|106502352|102178040|102176762|102183457|108633364|102175861|102182602|102179302|102187547|102168932|102181196|102170782|102170201|102170660	http://www.genome.jp/kegg-bin/show_pathway?chx04360/chx:102178040%09red/chx:102175861%09red/chx:106502352%09red/chx:102191685%09red/chx:108633364%09red/chx:102170782%09red/chx:102187547%09red/chx:102188824%09red/chx:102184725%09red/chx:102179302%09red/chx:102170660%09red/chx:102187092%09red/chx:102182602%09red/chx:102176762%09red/chx:102183496%09red/chx:102168932%09red/chx:102170184%09red/chx:102…
Glycerolipid metabolism	KEGG PATHWAY	chx00561	11	69	0.00167811	0.128795	102185364|102175656|102187190|102191574|102184173|102172465|100861270|100860889|102184779|102187125|102174409	http://www.genome.jp/kegg-bin/show_pathway?chx00561/chx:102191574%09red/chx:102184779%09red/chx:102175656%09red/chx:100861270%09red/chx:102187125%09red/chx:102185364%09red/chx:102172465%09red/chx:102187190%09red/chx:102174409%09red/chx:100860889%09red/chx:102184173%09red
Neurotrophin signaling pathway	KEGG PATHWAY	chx04722	15	120	0.00244551	0.150155	102185689|102181909|102188824|102172584|100861254|108636040|102169819|102176762|102184175|102173735|102190980|102174475|102181878|102177406|102182879	http://www.genome.jp/kegg-bin/show_pathway?chx04722/chx:108636040%09red/chx:102174475%09red/chx:100861254%09red/chx:102188824%09red/chx:102169819%09red/chx:102172584%09red/chx:102182879%09red/chx:102177406%09red/chx:102184175%09red/chx:102176762%09red/chx:102181909%09red/chx:102190980%09red/chx:102173735%09red/chx:102185689%09red/chx:102181878%09red
Fructose and mannose metabolism	KEGG PATHWAY	chx00051	7	34	0.00336186	0.162886	102182403|102190144|102189736|102170613|102187190|102180808|102187016	http://www.genome.jp/kegg-bin/show_pathway?chx00051/chx:102190144%09red/chx:102180808%09red/chx:102189736%09red/chx:102187016%09red/chx:102182403%09red/chx:102187190%09red/chx:102170613%09red
Central carbon metabolism in cancer	KEGG PATHWAY	chx05230	10	67	0.00409257	0.162886	102182403|102190144|102189736|102188824|102172584|102185689|102174007|102168710|100861386|102169807	http://www.genome.jp/kegg-bin/show_pathway?chx05230/chx:102190144%09red/chx:100861386%09red/chx:102169807%09red/chx:102189736%09red/chx:102185689%09red/chx:102168710%09red/chx:102182403%09red/chx:102188824%09red/chx:102172584%09red/chx:102174007%09red
Yersinia infection	KEGG PATHWAY	chx05135	15	128	0.00424459	0.162886	102174475|102188824|102177406|102172617|100860816|102180871|102176451|102189645|102180150|102179302|102185161|102183859|102181878|102179831|102174457	http://www.genome.jp/kegg-bin/show_pathway?chx05135/chx:100860816%09red/chx:102174457%09red/chx:102180150%09red/chx:102189645%09red/chx:102172617%09red/chx:102174475%09red/chx:102188824%09red/chx:102179302%09red/chx:102179831%09red/chx:102177406%09red/chx:102185161%09red/chx:102176451%09red/chx:102180871%09red/chx:102181878%09red/chx:102183859%09red
MAPK signaling pathway	KEGG PATHWAY	chx04010	27	299	0.00527066	0.179788	106502352|102168334|102182602|102173700|102180333|102188824|100860837|100860816|102188317|102183684|102170782|102177406|102190872|102180381|102182995|102177581|102172584|102185161|102182240|102168934|102174186|100860807|102174007|102170917|100861386|102174475|102173698	http://www.genome.jp/kegg-bin/show_pathway?chx04010/chx:102168334%09red/chx:106502352%09red/chx:102188317%09red/chx:100860807%09red/chx:102180333%09red/chx:102185161%09red/chx:102182240%09red/chx:102168934%09red/chx:102177581%09red/chx:102173700%09red/chx:102170782%09red/chx:102180381%09red/chx:102177406%09red/chx:102182602%09red/chx:100860816%09red/chx:102183684%09red/chx:100860837%09red/chx:102…
Galactose metabolism	KEGG PATHWAY	chx00052	6	32	0.00956821	0.293744	102182403|102190144|102189736|102175656|102187190|102172896	http://www.genome.jp/kegg-bin/show_pathway?chx00052/chx:102190144%09red/chx:102175656%09red/chx:102189736%09red/chx:102182403%09red/chx:102187190%09red/chx:102172896%09red
Pathways in cancer	KEGG PATHWAY	chx05200	41	537	0.0107049	0.298765	102175171|102169535|102178142|102180150|102184364|102173702|102191264|100861197|102176415|102185182|100860851|102188824|102170375|102177328|102179524|102180724|102187491|102188317|102183684|102177406|102189768|102182675|102189202|102180381|102187651|102176768|100861254|102176762|102188874|100861386|102179302|102182855|102181878|102170201|100860951|102178527|102172584|100860807|102174007|102174518…	http://www.genome.jp/kegg-bin/show_pathway?chx05200/chx:102178142%09red/chx:102177328%09red/chx:102179524%09red/chx:102188317%09red/chx:100860807%09red/chx:102180724%09red/chx:102182855%09red/chx:102188874%09red/chx:102187491%09red/chx:102189768%09red/chx:102173702%09red/chx:100861197%09red/chx:102169535%09red/chx:100861254%09red/chx:102179302%09red/chx:102180381%09red/chx:102177406%09red/chx:100…
Hepatocellular carcinoma	KEGG PATHWAY	chx05225	17	175	0.0129431	0.331128	102182675|102173702|100860951|102176768|102177897|102188733|102175171|102169535|102188824|102188317|102182855|106503755|102183684|102181878|100861197|102179831|102170375	http://www.genome.jp/kegg-bin/show_pathway?chx05225/chx:102188317%09red/chx:102173702%09red/chx:102179831%09red/chx:102176768%09red/chx:102183684%09red/chx:102169535%09red/chx:100860951%09red/chx:102188824%09red/chx:102175171%09red/chx:102177897%09red/chx:102170375%09red/chx:100861197%09red/chx:102182855%09red/chx:102188733%09red/chx:106503755%09red/chx:102182675%09red/chx:102181878%09red
Rap1 signaling pathway	KEGG PATHWAY	chx04015	19	211	0.0176804	0.341781	102187092|102186145|100860837|102189645|100860807|106502352|102176451|102189175|102180724|102177355|102180381|102174007|102188824|100861386|102188874|102181878|102179831|102187491|102168934	http://www.genome.jp/kegg-bin/show_pathway?chx04015/chx:100861386%09red/chx:102187491%09red/chx:106502352%09red/chx:102181878%09red/chx:102189645%09red/chx:100860837%09red/chx:102177355%09red/chx:100860807%09red/chx:102188824%09red/chx:102186145%09red/chx:102188874%09red/chx:102179831%09red/chx:102180381%09red/chx:102187092%09red/chx:102180724%09red/chx:102176451%09red/chx:102189175%09red/chx:102…
Glutathione metabolism	KEGG PATHWAY	chx00480	8	61	0.0186582	0.341781	102181442|102175171|102175220|102190033|102182996|102173702|100861197|102182719	http://www.genome.jp/kegg-bin/show_pathway?chx00480/chx:102175220%09red/chx:102173702%09red/chx:102182719%09red/chx:102175171%09red/chx:100861197%09red/chx:102182996%09red/chx:102190033%09red/chx:102181442%09red
Endocytosis	KEGG PATHWAY	chx04144	22	258	0.0191696	0.341781	102174322|102181336|102183540|102189499|102187499|102187092|102180871|102176894|102172773|102176581|102173581|102175945|102182240|102168209|100861069|102178660|102179163|102189634|102182970|102174007|102186301|102183859	http://www.genome.jp/kegg-bin/show_pathway?chx04144/chx:102175945%09red/chx:100861069%09red/chx:102182970%09red/chx:102187092%09red/chx:102182240%09red/chx:102181336%09red/chx:102183859%09red/chx:102174322%09red/chx:102189634%09red/chx:102187499%09red/chx:102186301%09red/chx:102173581%09red/chx:102176581%09red/chx:102176894%09red/chx:102180871%09red/chx:102178660%09red/chx:102179163%09red/chx:102…
Cushing syndrome	KEGG PATHWAY	chx04934	15	156	0.0202497	0.341781	102182663|102169535|102188824|102187651|102176768|102173131|102183298|102170375|102177581|102188874|102176762|102180724|102177328|102186367|102184226	http://www.genome.jp/kegg-bin/show_pathway?chx04934/chx:102177581%09red/chx:102177328%09red/chx:102187651%09red/chx:102169535%09red/chx:102184226%09red/chx:102188824%09red/chx:102188874%09red/chx:102183298%09red/chx:102170375%09red/chx:102180724%09red/chx:102176762%09red/chx:102173131%09red/chx:102186367%09red/chx:102182663%09red/chx:102176768%09red
Bladder cancer	KEGG PATHWAY	chx05219	6	39	0.0211983	0.341781	102169535|102188824|102185182|102185462|102177602|102184364	http://www.genome.jp/kegg-bin/show_pathway?chx05219/chx:102184364%09red/chx:102177602%09red/chx:102169535%09red/chx:102188824%09red/chx:102185462%09red/chx:102185182%09red
Gap junction	KEGG PATHWAY	chx04540	10	89	0.0224298	0.341781	102178667|102188824|102188874|102177328|102178700|102180724|102177355|102174007|102191620|102168934	http://www.genome.jp/kegg-bin/show_pathway?chx04540/chx:102177328%09red/chx:102191620%09red/chx:102177355%09red/chx:102178667%09red/chx:102188824%09red/chx:102188874%09red/chx:102180724%09red/chx:102178700%09red/chx:102174007%09red/chx:102168934%09red
Th1 and Th2 cell differentiation	KEGG PATHWAY	chx04658	10	89	0.0224298	0.341781	102181909|102188824|102189202|102182602|102170124|102175448|102181878|102177406|102176415|102189768	http://www.genome.jp/kegg-bin/show_pathway?chx04658/chx:102189768%09red/chx:102189202%09red/chx:102175448%09red/chx:102188824%09red/chx:102176415%09red/chx:102177406%09red/chx:102181878%09red/chx:102181909%09red/chx:102170124%09red/chx:102182602%09red
Amino sugar and nucleotide sugar metabolism	KEGG PATHWAY	chx00520	7	52	0.0240304	0.341781	102182403|102189736|102180045|102180808|102182884|102172896|102175855	http://www.genome.jp/kegg-bin/show_pathway?chx00520/chx:102180808%09red/chx:102172896%09red/chx:102189736%09red/chx:102182403%09red/chx:102180045%09red/chx:102175855%09red/chx:102182884%09red
Phospholipase D signaling pathway	KEGG PATHWAY	chx04072	14	148	0.0272137	0.341781	102188874|102188824|102187651|102178660|100860807|102180724|102184173|102185364|102174007|102189634|100861386|102181878|102187491|102168934	http://www.genome.jp/kegg-bin/show_pathway?chx04072/chx:100861386%09red/chx:102187491%09red/chx:102189634%09red/chx:102181878%09red/chx:102187651%09red/chx:102178660%09red/chx:100860807%09red/chx:102188824%09red/chx:102188874%09red/chx:102185364%09red/chx:102184173%09red/chx:102180724%09red/chx:102174007%09red/chx:102168934%09red
Oocyte meiosis	KEGG PATHWAY	chx04114	12	120	0.0277849	0.341781	102187079|102174417|102186457|102169526|102171259|102176762|102180724|102181216|102175599|102182602|102188824|102174475	http://www.genome.jp/kegg-bin/show_pathway?chx04114/chx:102175599%09red/chx:102171259%09red/chx:102174475%09red/chx:102169526%09red/chx:102188824%09red/chx:102187079%09red/chx:102180724%09red/chx:102176762%09red/chx:102181216%09red/chx:102186457%09red/chx:102182602%09red/chx:102174417%09red
Endocrine resistance	KEGG PATHWAY	chx01522	10	93	0.0286085	0.341781	102182675|102189202|102188824|102188874|102185462|102169535|100861254|102180724|102184364|102189768	http://www.genome.jp/kegg-bin/show_pathway?chx01522/chx:102184364%09red/chx:102189768%09red/chx:102189202%09red/chx:102169535%09red/chx:100861254%09red/chx:102188824%09red/chx:102185462%09red/chx:102188874%09red/chx:102180724%09red/chx:102182675%09red
Acute myeloid leukemia	KEGG PATHWAY	chx05221	8	67	0.0292521	0.341781	102182675|102188824|102174211|100861386|102185772|102174518|102177406|102176415	http://www.genome.jp/kegg-bin/show_pathway?chx05221/chx:100861386%09red/chx:102185772%09red/chx:102174211%09red/chx:102188824%09red/chx:102176415%09red/chx:102177406%09red/chx:102182675%09red/chx:102174518%09red
Prostate cancer	KEGG PATHWAY	chx05215	10	94	0.030325	0.341781	102172311|102188824|102169535|100861254|100860851|102188193|102174007|102177406|102170893|102168934	http://www.genome.jp/kegg-bin/show_pathway?chx05215/chx:102172311%09red/chx:102188193%09red/chx:102169535%09red/chx:100861254%09red/chx:102188824%09red/chx:102177406%09red/chx:100860851%09red/chx:102170893%09red/chx:102174007%09red/chx:102168934%09red
Estrogen signaling pathway	KEGG PATHWAY	chx04915	13	136	0.0303988	0.341781	100860851|102186145|106502476|102185462|100861254|106504021|102188874|102180724|102175599|102188824|102184364|102182240|102181566	http://www.genome.jp/kegg-bin/show_pathway?chx04915/chx:102184364%09red/chx:102181566%09red/chx:102175599%09red/chx:102182240%09red/chx:102188874%09red/chx:100861254%09red/chx:102186145%09red/chx:102185462%09red/chx:106502476%09red/chx:102188824%09red/chx:102180724%09red/chx:100860851%09red/chx:106504021%09red
Hippo signaling pathway	KEGG PATHWAY	chx04390	14	151	0.0311722	0.341781	102187079|102187092|102176768|102183518|102178744|102171360|102188298|102174417|102184175|102180576|102169162|102173503|102179831|102170375	http://www.genome.jp/kegg-bin/show_pathway?chx04390/chx:102169162%09red/chx:102171360%09red/chx:102179831%09red/chx:102188298%09red/chx:102178744%09red/chx:102183518%09red/chx:102180576%09red/chx:102187079%09red/chx:102170375%09red/chx:102184175%09red/chx:102187092%09red/chx:102173503%09red/chx:102176768%09red/chx:102174417%09red
Apoptosis	KEGG PATHWAY	chx04210	14	151	0.0311722	0.341781	102178527|102188824|102172584|100861254|102178700|102177406|108638473|106504021|102168343|102188317|102183684|100861313|102179831|102190937	http://www.genome.jp/kegg-bin/show_pathway?chx04210/chx:102168343%09red/chx:102188317%09red/chx:102178527%09red/chx:102179831%09red/chx:102183684%09red/chx:100861254%09red/chx:102190937%09red/chx:102172584%09red/chx:102177406%09red/chx:102188824%09red/chx:102178700%09red/chx:100861313%09red/chx:108638473%09red/chx:106504021%09red
Glycolysis / Gluconeogenesis	KEGG PATHWAY	chx00010	8	69	0.0335516	0.344494	102182403|102190144|102189736|102185988|102168710|102187016|102187125|102169807	http://www.genome.jp/kegg-bin/show_pathway?chx00010/chx:102190144%09red/chx:102169807%09red/chx:102189736%09red/chx:102187016%09red/chx:102185988%09red/chx:102187125%09red/chx:102182403%09red/chx:102168710%09red
Taurine and hypotaurine metabolism	KEGG PATHWAY	chx00430	3	12	0.0338278	0.344494	102182996|102175220|102182719	http://www.genome.jp/kegg-bin/show_pathway?chx00430/chx:102182996%09red/chx:102175220%09red/chx:102182719%09red
AMPK signaling pathway	KEGG PATHWAY	chx04152	12	125	0.0356167	0.344494	102187923|102182675|102179446|102170613|102169526|102190144|102170063|102188298|102187210|102183446|102173644|102173325	http://www.genome.jp/kegg-bin/show_pathway?chx04152/chx:102190144%09red/chx:102187923%09red/chx:102188298%09red/chx:102169526%09red/chx:102173644%09red/chx:102179446%09red/chx:102187210%09red/chx:102170613%09red/chx:102173325%09red/chx:102182675%09red/chx:102170063%09red/chx:102183446%09red
NF-kappa B signaling pathway	KEGG PATHWAY	chx04064	10	97	0.0359082	0.344494	102175293|100861254|100860816|102190375|102185161|102189744|102188193|102181878|102185640|102177406	http://www.genome.jp/kegg-bin/show_pathway?chx04064/chx:102189744%09red/chx:102185640%09red/chx:100860816%09red/chx:102190375%09red/chx:102188193%09red/chx:100861254%09red/chx:102177406%09red/chx:102185161%09red/chx:102175293%09red/chx:102181878%09red
Other glycan degradation	KEGG PATHWAY	chx00511	4	23	0.0402634	0.356232	102180045|102187164|102180711|100750234	http://www.genome.jp/kegg-bin/show_pathway?chx00511/chx:102180711%09red/chx:100750234%09red/chx:102187164%09red/chx:102180045%09red
Fluid shear stress and atherosclerosis	KEGG PATHWAY	chx05418	13	143	0.0417065	0.356232	102175171|100860951|100861254|100860816|102176581|102177406|100860851|102172251|102184364|102173702|100860926|100861197|102179831	http://www.genome.jp/kegg-bin/show_pathway?chx05418/chx:102172251%09red/chx:100860816%09red/chx:102173702%09red/chx:102179831%09red/chx:102184364%09red/chx:100860951%09red/chx:100861254%09red/chx:102175171%09red/chx:102177406%09red/chx:100861197%09red/chx:102176581%09red/chx:100860851%09red/chx:100860926%09red
Neomycin, kanamycin and gentamicin biosynthesis	KEGG PATHWAY	chx00524	2	5	0.0422922	0.356232	102182403|102189736	http://www.genome.jp/kegg-bin/show_pathway?chx00524/chx:102182403%09red/chx:102189736%09red
Hedgehog signaling pathway	KEGG PATHWAY	chx04340	6	47	0.0432008	0.356232	102187079|100861254|102178142|102186950|102170201|102180576	http://www.genome.jp/kegg-bin/show_pathway?chx04340/chx:102178142%09red/chx:102170201%09red/chx:100861254%09red/chx:102180576%09red/chx:102187079%09red/chx:102186950%09red
Fatty acid metabolism	KEGG PATHWAY	chx01212	7	60	0.0440361	0.356232	102187923|102177304|102173897|102191221|102187210|102187120|102180069	http://www.genome.jp/kegg-bin/show_pathway?chx01212/chx:102191221%09red/chx:102187923%09red/chx:102177304%09red/chx:102187120%09red/chx:102180069%09red/chx:102187210%09red/chx:102173897%09red
B cell receptor signaling pathway	KEGG PATHWAY	chx04662	8	74	0.0461224	0.356232	102181909|102185210|102188824|102189645|102190375|102182602|102177406|102170935	http://www.genome.jp/kegg-bin/show_pathway?chx04662/chx:102189645%09red/chx:102185210%09red/chx:102188824%09red/chx:102177406%09red/chx:102170935%09red/chx:102190375%09red/chx:102181909%09red/chx:102182602%09red
Notch signaling pathway	KEGG PATHWAY	chx04330	6	48	0.0466815	0.356232	102183334|102189202|102182879|102183479|102190980|102189768	http://www.genome.jp/kegg-bin/show_pathway?chx04330/chx:102183334%09red/chx:102189768%09red/chx:102189202%09red/chx:102182879%09red/chx:102190980%09red/chx:102183479%09red
Phosphatidylinositol signaling system	KEGG PATHWAY	chx04070	10	102	0.0467312	0.356232	102187423|102181924|102177657|102187085|102171365|102187243|102184173|102173924|102181878|102170935	http://www.genome.jp/kegg-bin/show_pathway?chx04070/chx:102187085%09red/chx:102171365%09red/chx:102187243%09red/chx:102181924%09red/chx:102184173%09red/chx:102177657%09red/chx:102181878%09red/chx:102173924%09red/chx:102187423%09red/chx:102170935%09red
Focal adhesion	KEGG PATHWAY	chx04510	17	207	0.0475749	0.356232	102188824|100860837|102182147|100861254|102176581|102189645|102176451|102169839|102179198|102187707|102174007|102170917|102170125|102181229|102179831|102174457|102168934	http://www.genome.jp/kegg-bin/show_pathway?chx04510/chx:102182147%09red/chx:102179198%09red/chx:102174457%09red/chx:102189645%09red/chx:100860837%09red/chx:100861254%09red/chx:102188824%09red/chx:102179831%09red/chx:102181229%09red/chx:102187707%09red/chx:102176451%09red/chx:102170125%09red/chx:102170917%09red/chx:102174007%09red/chx:102176581%09red/chx:102168934%09red/chx:102169839%09red
Inositol phosphate metabolism	KEGG PATHWAY	chx00562	8	75	0.0489607	0.357011	102187423|102181924|102177657|102171365|102187243|102173924|102181878|102170935	http://www.genome.jp/kegg-bin/show_pathway?chx00562/chx:102171365%09red/chx:102187243%09red/chx:102181924%09red/chx:102177657%09red/chx:102181878%09red/chx:102173924%09red/chx:102187423%09red/chx:102170935%09red
Lysine degradation	KEGG PATHWAY	chx00310	7	63	0.0536758	0.357011	102185214|102178316|102191693|102173669|102185720|102172883|102187125	http://www.genome.jp/kegg-bin/show_pathway?chx00310/chx:102172883%09red/chx:102178316%09red/chx:102187125%09red/chx:102185720%09red/chx:102173669%09red/chx:102185214%09red/chx:102191693%09red
Th17 cell differentiation	KEGG PATHWAY	chx04659	10	105	0.0541809	0.357011	102181909|102188824|100860816|100860851|102182602|102170124|102176844|102181878|102177406|102176415	http://www.genome.jp/kegg-bin/show_pathway?chx04659/chx:100860816%09red/chx:102188824%09red/chx:102176415%09red/chx:102177406%09red/chx:102182602%09red/chx:102181909%09red/chx:102170124%09red/chx:100860851%09red/chx:102176844%09red/chx:102181878%09red
Gastric acid secretion	KEGG PATHWAY	chx04971	8	77	0.0549712	0.357011	102188874|102185581|102179446|102186886|102176762|102180724|102174913|102182147	http://www.genome.jp/kegg-bin/show_pathway?chx04971/chx:102182147%09red/chx:102176762%09red/chx:102174913%09red/chx:102185581%09red/chx:102186886%09red/chx:102188874%09red/chx:102180724%09red/chx:102179446%09red
Breast cancer	KEGG PATHWAY	chx05224	13	150	0.0556856	0.357011	102182675|102189202|102180381|102176768|102169535|102175599|102188824|102188317|100861386|106503755|102183684|102189768|102170375	http://www.genome.jp/kegg-bin/show_pathway?chx05224/chx:100861386%09red/chx:102175599%09red/chx:102189768%09red/chx:102189202%09red/chx:102176768%09red/chx:102183684%09red/chx:102169535%09red/chx:102188824%09red/chx:102180381%09red/chx:102170375%09red/chx:102188317%09red/chx:106503755%09red/chx:102182675%09red
Glucagon signaling pathway	KEGG PATHWAY	chx04922	10	106	0.0568285	0.357011	102187923|102190144|102188874|102191654|102187210|102176762|102180535|102182602|102168710|102169807	http://www.genome.jp/kegg-bin/show_pathway?chx04922/chx:102190144%09red/chx:102169807%09red/chx:102187923%09red/chx:102188874%09red/chx:102168710%09red/chx:102180535%09red/chx:102191654%09red/chx:102176762%09red/chx:102187210%09red/chx:102182602%09red
Parathyroid hormone synthesis, secretion and action	KEGG PATHWAY	chx04928	10	106	0.0568285	0.357011	102188874|102188824|102185462|102177328|100861254|102183278|102180724|102188762|102180150|106503755	http://www.genome.jp/kegg-bin/show_pathway?chx04928/chx:102183278%09red/chx:102177328%09red/chx:102180150%09red/chx:102188762%09red/chx:100861254%09red/chx:102188824%09red/chx:102185462%09red/chx:102188874%09red/chx:102180724%09red/chx:106503755%09red
Staphylococcus aureus infection	KEGG PATHWAY	chx05150	7	64	0.0571597	0.357011	102170076|100861213|102187545|100861192|100861191|102178657|102171378	http://www.genome.jp/kegg-bin/show_pathway?chx05150/chx:102178657%09red/chx:102171378%09red/chx:100861191%09red/chx:100861192%09red/chx:100861213%09red/chx:102187545%09red/chx:102170076%09red
p53 signaling pathway	KEGG PATHWAY	chx04115	8	78	0.0581451	0.357011	100861254|102188610|102184175|102188317|102175632|102187135|102183684|102184180	http://www.genome.jp/kegg-bin/show_pathway?chx04115/chx:102188317%09red/chx:102175632%09red/chx:102187135%09red/chx:102183684%09red/chx:100861254%09red/chx:102188610%09red/chx:102184175%09red/chx:102184180%09red
N-Glycan biosynthesis	KEGG PATHWAY	chx00510	6	52	0.0623019	0.375033	102182591|102174983|102190970|100861310|102172999|102181760	http://www.genome.jp/kegg-bin/show_pathway?chx00510/chx:102174983%09red/chx:102181760%09red/chx:102182591%09red/chx:102190970%09red/chx:102172999%09red/chx:100861310%09red
Vascular smooth muscle contraction	KEGG PATHWAY	chx04270	12	140	0.0681896	0.396401	102188874|102188824|102187651|102182147|102177328|102169016|102180724|102180150|102187707|102178279|102179302|102178091	http://www.genome.jp/kegg-bin/show_pathway?chx04270/chx:102182147%09red/chx:102177328%09red/chx:102180150%09red/chx:102188874%09red/chx:102169016%09red/chx:102187651%09red/chx:102188824%09red/chx:102179302%09red/chx:102180724%09red/chx:102178091%09red/chx:102178279%09red/chx:102187707%09red
Cortisol synthesis and secretion	KEGG PATHWAY	chx04927	7	67	0.0684341	0.396401	102182663|102188874|102187651|102173131|102177328|102177581|102180724	http://www.genome.jp/kegg-bin/show_pathway?chx04927/chx:102177581%09red/chx:102177328%09red/chx:102187651%09red/chx:102188874%09red/chx:102180724%09red/chx:102173131%09red/chx:102182663%09red
Proteoglycans in cancer	KEGG PATHWAY	chx05205	16	203	0.0700553	0.398277	102182675|102184364|102190573|102176768|102185462|102179831|102188193|102176581|102189645|102176762|102188824|102179302|102180150|102187707|102181878|102170201	http://www.genome.jp/kegg-bin/show_pathway?chx05205/chx:102184364%09red/chx:102180150%09red/chx:102189645%09red/chx:102170201%09red/chx:102182675%09red/chx:102188824%09red/chx:102185462%09red/chx:102179302%09red/chx:102179831%09red/chx:102187707%09red/chx:102176762%09red/chx:102188193%09red/chx:102176581%09red/chx:102190573%09red/chx:102176768%09red/chx:102181878%09red
EGFR tyrosine kinase inhibitor resistance	KEGG PATHWAY	chx01521	8	82	0.0719804	0.401781	102182675|102188824|102177449|100861254|102174007|102191074|102181878|102168934	http://www.genome.jp/kegg-bin/show_pathway?chx01521/chx:102182675%09red/chx:102191074%09red/chx:100861254%09red/chx:102188824%09red/chx:102181878%09red/chx:102177449%09red/chx:102174007%09red/chx:102168934%09red
Cell adhesion molecules (CAMs)	KEGG PATHWAY	chx04514	13	158	0.0751906	0.412206	102173982|102185210|102168238|102169922|102185683|102175186|102176887|102170076|102175451|102170124|102186231|102181196|102181928	http://www.genome.jp/kegg-bin/show_pathway?chx04514/chx:102173982%09red/chx:102175186%09red/chx:102169922%09red/chx:102168238%09red/chx:102185210%09red/chx:102186231%09red/chx:102170124%09red/chx:102185683%09red/chx:102170076%09red/chx:102176887%09red/chx:102181196%09red/chx:102181928%09red/chx:102175451%09red
Transcriptional misregulation in cancer	KEGG PATHWAY	chx05202	15	190	0.0767475	0.413359	102185772|102178336|100860837|102172584|102188043|102183278|102174211|102177104|102168343|102188193|102180242|102188317|102183684|102170893|102184226	http://www.genome.jp/kegg-bin/show_pathway?chx05202/chx:102168343%09red/chx:102184226%09red/chx:102174211%09red/chx:102188043%09red/chx:102188193%09red/chx:102183684%09red/chx:102180242%09red/chx:102183278%09red/chx:102172584%09red/chx:102178336%09red/chx:102170893%09red/chx:100860837%09red/chx:102185772%09red/chx:102177104%09red/chx:102188317%09red
Folate biosynthesis	KEGG PATHWAY	chx00790	4	30	0.081723	0.432568	102182880|102189447|102187190|102170834	http://www.genome.jp/kegg-bin/show_pathway?chx00790/chx:102189447%09red/chx:102182880%09red/chx:102187190%09red/chx:102170834%09red
Melanoma	KEGG PATHWAY	chx05218	7	71	0.0853932	0.432726	102169535|102180381|102188824|102174007|102188317|102183684|102168934	http://www.genome.jp/kegg-bin/show_pathway?chx05218/chx:102188317%09red/chx:102183684%09red/chx:102169535%09red/chx:102188824%09red/chx:102180381%09red/chx:102174007%09red/chx:102168934%09red
Aminoacyl-tRNA biosynthesis	KEGG PATHWAY	chx00970	5	44	0.0890003	0.432726	102179148|102179695|102190826|102183922|102170720	http://www.genome.jp/kegg-bin/show_pathway?chx00970/chx:102183922%09red/chx:102190826%09red/chx:102170720%09red/chx:102179695%09red/chx:102179148%09red
Wnt signaling pathway	KEGG PATHWAY	chx04310	13	163	0.0893753	0.432726	102187079|106504040|102170375|102169344|102184725|102176762|102176768|102182602|102174518|106503755|102180576|102182879|102187799	http://www.genome.jp/kegg-bin/show_pathway?chx04310/chx:102184725%09red/chx:106504040%09red/chx:106503755%09red/chx:102169344%09red/chx:102187799%09red/chx:102187079%09red/chx:102182879%09red/chx:102170375%09red/chx:102180576%09red/chx:102176762%09red/chx:102176768%09red/chx:102174518%09red/chx:102182602%09red
Adherens junction	KEGG PATHWAY	chx04520	7	72	0.0899755	0.432726	102178667|102188824|102178744|102172917|102186231|102183859|102179831	http://www.genome.jp/kegg-bin/show_pathway?chx04520/chx:102172917%09red/chx:102178744%09red/chx:102179831%09red/chx:102178667%09red/chx:102186231%09red/chx:102188824%09red/chx:102183859%09red
Adipocytokine signaling pathway	KEGG PATHWAY	chx04920	7	72	0.0899755	0.432726	102187923|102177304|102181909|102173644|102187210|102175460|102177406	http://www.genome.jp/kegg-bin/show_pathway?chx04920/chx:102187923%09red/chx:102177304%09red/chx:102175460%09red/chx:102177406%09red/chx:102181909%09red/chx:102187210%09red/chx:102173644%09red
PD-L1 expression and PD-1 checkpoint pathway in cancer	KEGG PATHWAY	chx05235	8	87	0.0918578	0.432726	102182675|102181909|102188824|102185812|102182602|102170124|102181878|102177406	http://www.genome.jp/kegg-bin/show_pathway?chx05235/chx:102188824%09red/chx:102185812%09red/chx:102177406%09red/chx:102181878%09red/chx:102181909%09red/chx:102170124%09red/chx:102182675%09red/chx:102182602%09red
Autophagy - animal	KEGG PATHWAY	chx04140	11	133	0.0936419	0.432726	102184456|102187423|102188824|102185182|102182675|100861254|108637522|102175477|106504021|102179415|102173325	http://www.genome.jp/kegg-bin/show_pathway?chx04140/chx:102187423%09red/chx:102179415%09red/chx:108637522%09red/chx:102175477%09red/chx:100861254%09red/chx:102188824%09red/chx:102184456%09red/chx:102185182%09red/chx:102173325%09red/chx:102182675%09red/chx:106504021%09red
Insulin secretion	KEGG PATHWAY	chx04911	8	88	0.0961766	0.432726	102188874|102177328|102182435|102169575|102176762|102180724|102170962|102171480	http://www.genome.jp/kegg-bin/show_pathway?chx04911/chx:102177328%09red/chx:102170962%09red/chx:102182435%09red/chx:102169575%09red/chx:102188874%09red/chx:102180724%09red/chx:102176762%09red/chx:102171480%09red
Aldosterone synthesis and secretion	KEGG PATHWAY	chx04925	9	103	0.0961793	0.432726	102188874|102187651|102177328|102173131|102169016|102174093|102177581|102176762|102180724	http://www.genome.jp/kegg-bin/show_pathway?chx04925/chx:102177581%09red/chx:102177328%09red/chx:102169016%09red/chx:102187651%09red/chx:102188874%09red/chx:102180724%09red/chx:102176762%09red/chx:102173131%09red/chx:102174093%09red
Carbon metabolism	KEGG PATHWAY	chx01200	10	119	0.0989831	0.432726	102182403|102190144|102189736|102183291|102180069|102183195|100861063|102168710|102187016|102169807	http://www.genome.jp/kegg-bin/show_pathway?chx01200/chx:102190144%09red/chx:100861063%09red/chx:102169807%09red/chx:102183291%09red/chx:102189736%09red/chx:102187016%09red/chx:102168710%09red/chx:102182403%09red/chx:102180069%09red/chx:102183195%09red
Thiamine metabolism	KEGG PATHWAY	chx00730	3	20	0.0990513	0.432726	102189447|102188829|102169601	http://www.genome.jp/kegg-bin/show_pathway?chx00730/chx:102189447%09red/chx:102169601%09red/chx:102188829%09red
Regulation of actin cytoskeleton	KEGG PATHWAY	chx04810	16	215	0.100269	0.432726	102172311|102180381|102182147|102169839|102189645|102176451|102187491|102188824|102179302|102174007|102180150|102187707|102183859|102179831|102174457|102168934	http://www.genome.jp/kegg-bin/show_pathway?chx04810/chx:102182147%09red/chx:102174457%09red/chx:102180150%09red/chx:102172311%09red/chx:102187491%09red/chx:102169839%09red/chx:102188824%09red/chx:102189645%09red/chx:102179302%09red/chx:102180381%09red/chx:102179831%09red/chx:102187707%09red/chx:102176451%09red/chx:102174007%09red/chx:102168934%09red/chx:102183859%09red
Progesterone-mediated oocyte maturation	KEGG PATHWAY	chx04914	8	89	0.100609	0.432726	100860851|102188824|102171259|102180724|102181216|102175599|102178264|102174475	http://www.genome.jp/kegg-bin/show_pathway?chx04914/chx:102175599%09red/chx:102171259%09red/chx:102174475%09red/chx:102188824%09red/chx:102178264%09red/chx:102180724%09red/chx:102181216%09red/chx:100860851%09red
Type II diabetes mellitus	KEGG PATHWAY	chx04930	5	46	0.101486	0.432726	102182403|102169016|102189736|102188824|102177406	http://www.genome.jp/kegg-bin/show_pathway?chx04930/chx:102169016%09red/chx:102177406%09red/chx:102182403%09red/chx:102188824%09red/chx:102189736%09red
Glioma	KEGG PATHWAY	chx05214	7	75	0.104532	0.434266	102169535|102188824|102176762|102174007|102188317|102183684|102181878	http://www.genome.jp/kegg-bin/show_pathway?chx05214/chx:102188317%09red/chx:102183684%09red/chx:102169535%09red/chx:102188824%09red/chx:102176762%09red/chx:102174007%09red/chx:102181878%09red
Chemokine signaling pathway	KEGG PATHWAY	chx04062	14	184	0.104767	0.434266	102188824|102177575|102175293|102174969|102189634|102188650|102189645|102176451|102180724|102176894|102186301|102183859|102177406|102176415	http://www.genome.jp/kegg-bin/show_pathway?chx04062/chx:102188650%09red/chx:102174969%09red/chx:102189645%09red/chx:102177575%09red/chx:102186301%09red/chx:102188824%09red/chx:102176415%09red/chx:102177406%09red/chx:102180724%09red/chx:102175293%09red/chx:102176451%09red/chx:102176894%09red/chx:102189634%09red/chx:102183859%09red
Ovarian steroidogenesis	KEGG PATHWAY	chx04913	5	47	0.108039	0.434266	102180724|100861299|102182663|102188874|102173131	http://www.genome.jp/kegg-bin/show_pathway?chx04913/chx:102182663%09red/chx:102188874%09red/chx:100861299%09red/chx:102180724%09red/chx:102173131%09red
Bacterial invasion of epithelial cells	KEGG PATHWAY	chx05100	7	76	0.109651	0.434266	102176581|102188650|102176451|102173323|102183859|102179831|102174457	http://www.genome.jp/kegg-bin/show_pathway?chx05100/chx:102188650%09red/chx:102174457%09red/chx:102179831%09red/chx:102176451%09red/chx:102176581%09red/chx:102173323%09red/chx:102183859%09red
Complement and coagulation cascades	KEGG PATHWAY	chx04610	8	91	0.10981	0.434266	102175560|102182127|102188193|102187545|102178657|102173891|102187491|102171378	http://www.genome.jp/kegg-bin/show_pathway?chx04610/chx:102187491%09red/chx:102188193%09red/chx:102171378%09red/chx:102175560%09red/chx:102182127%09red/chx:102178657%09red/chx:102173891%09red/chx:102187545%09red
Thermogenesis	KEGG PATHWAY	chx04714	17	235	0.110335	0.434266	102187923|102182675|102187025|102188874|102179329|102180724|102188733|102187210|102184322|100860889|102190552|100861349|102183616|102177304|102183195|102174475|102179831	http://www.genome.jp/kegg-bin/show_pathway?chx04714/chx:100861349%09red/chx:102187923%09red/chx:102179831%09red/chx:102179329%09red/chx:102174475%09red/chx:102183195%09red/chx:102187025%09red/chx:102188874%09red/chx:102190552%09red/chx:102183616%09red/chx:102177304%09red/chx:102187210%09red/chx:102188733%09red/chx:100860889%09red/chx:102184322%09red/chx:102182675%09red/chx:102180724%09red
Basal cell carcinoma	KEGG PATHWAY	chx05217	6	63	0.119203	0.450304	102170375|102178142|102188317|102183684|102170201|102176768	http://www.genome.jp/kegg-bin/show_pathway?chx05217/chx:102178142%09red/chx:102188317%09red/chx:102170201%09red/chx:102183684%09red/chx:102170375%09red/chx:102176768%09red
GnRH signaling pathway	KEGG PATHWAY	chx04912	8	93	0.119455	0.450304	102188874|102188824|102177328|102185462|102176762|102180724|100861299|102184364	http://www.genome.jp/kegg-bin/show_pathway?chx04912/chx:102184364%09red/chx:102177328%09red/chx:100861299%09red/chx:102188824%09red/chx:102185462%09red/chx:102188874%09red/chx:102180724%09red/chx:102176762%09red
Other types of O-glycan biosynthesis	KEGG PATHWAY	chx00514	3	22	0.119931	0.450304	102174438|100861310|102172883	http://www.genome.jp/kegg-bin/show_pathway?chx00514/chx:100861310%09red/chx:102174438%09red/chx:102172883%09red
Fatty acid degradation	KEGG PATHWAY	chx00071	5	49	0.121743	0.450304	102187923|102177304|102180069|102187210|102187125	http://www.genome.jp/kegg-bin/show_pathway?chx00071/chx:102187210%09red/chx:102177304%09red/chx:102187125%09red/chx:102187923%09red/chx:102180069%09red
Arginine and proline metabolism	KEGG PATHWAY	chx00330	5	49	0.121743	0.450304	102171672|102182692|102190033|100861063|102187125	http://www.genome.jp/kegg-bin/show_pathway?chx00330/chx:102182692%09red/chx:102190033%09red/chx:102187125%09red/chx:102171672%09red/chx:100861063%09red
Mineral absorption	KEGG PATHWAY	chx04978	5	50	0.128885	0.471043	102175845|102184475|100861136|102185208|100860951	http://www.genome.jp/kegg-bin/show_pathway?chx04978/chx:102184475%09red/chx:102185208%09red/chx:100861136%09red/chx:100860951%09red/chx:102175845%09red
Chagas disease (American trypanosomiasis)	KEGG PATHWAY	chx05142	9	111	0.13144	0.474731	102188874|102186145|102177328|100860816|102188298|102180724|102188824|102187545|102177406	http://www.genome.jp/kegg-bin/show_pathway?chx05142/chx:100860816%09red/chx:102177328%09red/chx:102188298%09red/chx:102188824%09red/chx:102186145%09red/chx:102188874%09red/chx:102177406%09red/chx:102180724%09red/chx:102187545%09red
Fc gamma R-mediated phagocytosis	KEGG PATHWAY	chx04666	8	96	0.134733	0.480655	102182675|102188824|102169016|102189645|102182970|102183859|102181878|102170935	http://www.genome.jp/kegg-bin/show_pathway?chx04666/chx:102189645%09red/chx:102188824%09red/chx:102169016%09red/chx:102182970%09red/chx:102181878%09red/chx:102182675%09red/chx:102170935%09red/chx:102183859%09red
Cocaine addiction	KEGG PATHWAY	chx05030	5	51	0.136212	0.480655	102187167|102188874|102178040|102180079|102177355	http://www.genome.jp/kegg-bin/show_pathway?chx05030/chx:102188874%09red/chx:102178040%09red/chx:102180079%09red/chx:102187167%09red/chx:102177355%09red
Salivary secretion	KEGG PATHWAY	chx04970	8	97	0.140036	0.487206	102188874|102189554|102174093|102180724|100861213|102172881|100861192|100861191	http://www.genome.jp/kegg-bin/show_pathway?chx04970/chx:102172881%09red/chx:102188874%09red/chx:102189554%09red/chx:100861192%09red/chx:102180724%09red/chx:100861213%09red/chx:100861191%09red/chx:102174093%09red
Tight junction	KEGG PATHWAY	chx04530	13	178	0.141242	0.487206	102187092|102179446|102173503|102179429|102178667|102178700|102188298|102173962|102175451|102169016|102169162|102183859|102179831	http://www.genome.jp/kegg-bin/show_pathway?chx04530/chx:102169162%09red/chx:102169016%09red/chx:102188298%09red/chx:102175451%09red/chx:102178667%09red/chx:102179429%09red/chx:102179831%09red/chx:102173962%09red/chx:102187092%09red/chx:102179446%09red/chx:102178700%09red/chx:102173503%09red/chx:102183859%09red
Non-small cell lung cancer	KEGG PATHWAY	chx05223	6	67	0.144668	0.493479	102169535|102188824|102188317|102183684|102181878|102176415	http://www.genome.jp/kegg-bin/show_pathway?chx05223/chx:102188317%09red/chx:102183684%09red/chx:102169535%09red/chx:102188824%09red/chx:102176415%09red/chx:102181878%09red
beta-Alanine metabolism	KEGG PATHWAY	chx00410	4	39	0.155862	0.511301	102180069|102183446|102187125|102185988	http://www.genome.jp/kegg-bin/show_pathway?chx00410/chx:102185988%09red/chx:102187125%09red/chx:102183446%09red/chx:102180069%09red
Thyroid cancer	KEGG PATHWAY	chx05216	4	39	0.155862	0.511301	102183684|102188824|102172584|102188317	http://www.genome.jp/kegg-bin/show_pathway?chx05216/chx:102172584%09red/chx:102183684%09red/chx:102188317%09red/chx:102188824%09red
T cell receptor signaling pathway	KEGG PATHWAY	chx04660	8	100	0.156555	0.511301	102181909|102188824|102189645|102190375|102182602|102170124|102181878|102177406	http://www.genome.jp/kegg-bin/show_pathway?chx04660/chx:102189645%09red/chx:102188824%09red/chx:102177406%09red/chx:102181878%09red/chx:102190375%09red/chx:102181909%09red/chx:102170124%09red/chx:102182602%09red
Melanogenesis	KEGG PATHWAY	chx04916	8	100	0.156555	0.511301	102188874|102188824|102176768|100860807|102176762|102180724|102186145|100861386	http://www.genome.jp/kegg-bin/show_pathway?chx04916/chx:100861386%09red/chx:100860807%09red/chx:102188824%09red/chx:102188874%09red/chx:102186145%09red/chx:102176762%09red/chx:102176768%09red/chx:102180724%09red
Valine, leucine and isoleucine degradation	KEGG PATHWAY	chx00280	5	55	0.167258	0.528344	102187125|102180069|102176842|102168827|102177457	http://www.genome.jp/kegg-bin/show_pathway?chx00280/chx:102176842%09red/chx:102168827%09red/chx:102177457%09red/chx:102187125%09red/chx:102180069%09red
Salmonella infection	KEGG PATHWAY	chx05132	7	86	0.167701	0.528344	102178667|102188824|102172617|100860816|102173138|102183859|102179831	http://www.genome.jp/kegg-bin/show_pathway?chx05132/chx:100860816%09red/chx:102179831%09red/chx:102178667%09red/chx:102188824%09red/chx:102172617%09red/chx:102173138%09red/chx:102183859%09red
Choline metabolism in cancer	KEGG PATHWAY	chx05231	8	102	0.168056	0.528344	102182675|102188824|102186563|102184173|102174007|102183859|102181878|102168934	http://www.genome.jp/kegg-bin/show_pathway?chx05231/chx:102182675%09red/chx:102188824%09red/chx:102186563%09red/chx:102184173%09red/chx:102168934%09red/chx:102174007%09red/chx:102181878%09red/chx:102183859%09red
PI3K-Akt signaling pathway	KEGG PATHWAY	chx04151	24	375	0.169294	0.528344	102169526|102169839|106502352|102187491|102188824|100860837|102172617|102188298|100860851|102177406|102182675|102180381|100861254|102178032|102179198|102181229|102188790|102168934|102178527|102172584|100860807|102174417|102174007|100861386	http://www.genome.jp/kegg-bin/show_pathway?chx04151/chx:106502352%09red/chx:100860807%09red/chx:102172617%09red/chx:102168934%09red/chx:102187491%09red/chx:102188298%09red/chx:100861254%09red/chx:102180381%09red/chx:102177406%09red/chx:100860851%09red/chx:100860837%09red/chx:102181229%09red/chx:102169839%09red/chx:100861386%09red/chx:102179198%09red/chx:102178527%09red/chx:102188790%09red/chx:102…
Calcium signaling pathway	KEGG PATHWAY	chx04020	14	202	0.170378	0.528344	102188874|102186886|102177328|102182147|102174093|102177581|102187491|102176762|102180724|102182602|102174007|102181878|102189695|102172881	http://www.genome.jp/kegg-bin/show_pathway?chx04020/chx:102172881%09red/chx:102182147%09red/chx:102177581%09red/chx:102187491%09red/chx:102189695%09red/chx:102186886%09red/chx:102188874%09red/chx:102177328%09red/chx:102180724%09red/chx:102176762%09red/chx:102182602%09red/chx:102174007%09red/chx:102181878%09red/chx:102174093%09red
Gastric cancer	KEGG PATHWAY	chx05226	11	155	0.187253	0.558364	102182675|102180381|102176768|102169535|100861254|102188824|102188317|106503755|102183684|102170201|102170375	http://www.genome.jp/kegg-bin/show_pathway?chx05226/chx:102188317%09red/chx:102182675%09red/chx:102183684%09red/chx:102169535%09red/chx:100861254%09red/chx:102188824%09red/chx:102170201%09red/chx:102180381%09red/chx:102170375%09red/chx:106503755%09red/chx:102176768%09red
Oxytocin signaling pathway	KEGG PATHWAY	chx04921	11	155	0.187253	0.558364	102188874|102186145|102188824|102184725|102176762|102180724|102182602|102187707|102172881|102179831|102182147	http://www.genome.jp/kegg-bin/show_pathway?chx04921/chx:102172881%09red/chx:102182147%09red/chx:102179831%09red/chx:102188824%09red/chx:102186145%09red/chx:102184725%09red/chx:102188874%09red/chx:102187707%09red/chx:102176762%09red/chx:102182602%09red/chx:102180724%09red
Adrenergic signaling in cardiomyocytes	KEGG PATHWAY	chx04261	11	155	0.187253	0.558364	102188874|102188824|102187651|102169526|100861254|102174093|102188298|102168763|102176762|102180724|102174913	http://www.genome.jp/kegg-bin/show_pathway?chx04261/chx:102187651%09red/chx:102174913%09red/chx:102169526%09red/chx:100861254%09red/chx:102188824%09red/chx:102168763%09red/chx:102188874%09red/chx:102180724%09red/chx:102176762%09red/chx:102188298%09red/chx:102174093%09red
Longevity regulating pathway	KEGG PATHWAY	chx04211	7	89	0.187334	0.558364	102182675|102173644|102178316|102180724|102175632|102187135|102173325	http://www.genome.jp/kegg-bin/show_pathway?chx04211/chx:102178316%09red/chx:102187135%09red/chx:102173644%09red/chx:102180724%09red/chx:102173325%09red/chx:102182675%09red/chx:102175632%09red
Phototransduction	KEGG PATHWAY	chx04744	3	28	0.190449	0.562191	102189368|102176894|102180079	http://www.genome.jp/kegg-bin/show_pathway?chx04744/chx:102176894%09red/chx:102180079%09red/chx:102189368%09red
mTOR signaling pathway	KEGG PATHWAY	chx04150	11	156	0.192294	0.56223	100860990|102182675|102188824|102176768|102177406|102179415|102175632|106503755|102174475|100861347|102173325	http://www.genome.jp/kegg-bin/show_pathway?chx04150/chx:102175632%09red/chx:102179415%09red/chx:106503755%09red/chx:102174475%09red/chx:100861347%09red/chx:102188824%09red/chx:102177406%09red/chx:100860990%09red/chx:102176768%09red/chx:102173325%09red/chx:102182675%09red
Hematopoietic cell lineage	KEGG PATHWAY	chx04640	8	107	0.198398	0.569774	102178527|102185210|100860808|100860807|100860816|102170124|100861386|102172881	http://www.genome.jp/kegg-bin/show_pathway?chx04640/chx:102172881%09red/chx:100861386%09red/chx:100860816%09red/chx:100860808%09red/chx:102178527%09red/chx:102185210%09red/chx:100860807%09red/chx:102170124%09red
Regulation of lipolysis in adipocytes	KEGG PATHWAY	chx04923	5	59	0.200777	0.569774	102190552|102180724|102175460|102188874|100860889	http://www.genome.jp/kegg-bin/show_pathway?chx04923/chx:102188874%09red/chx:100860889%09red/chx:102190552%09red/chx:102175460%09red/chx:102180724%09red
Pancreatic cancer	KEGG PATHWAY	chx05212	6	75	0.202074	0.569774	102182675|102188824|102169535|102188317|102183684|102177406	http://www.genome.jp/kegg-bin/show_pathway?chx05212/chx:102188317%09red/chx:102183684%09red/chx:102169535%09red/chx:102188824%09red/chx:102177406%09red/chx:102182675%09red
Alzheimer disease	KEGG PATHWAY	chx05010	12	175	0.202298	0.569774	102179305|102188824|100860816|102184322|102182879|100861349|102183616|100861313|102183195|102182602|102190980|102178040	http://www.genome.jp/kegg-bin/show_pathway?chx05010/chx:102184322%09red/chx:100861349%09red/chx:102178040%09red/chx:102179305%09red/chx:100860816%09red/chx:102188824%09red/chx:102182879%09red/chx:102183616%09red/chx:102190980%09red/chx:102183195%09red/chx:100861313%09red/chx:102182602%09red
Chronic myeloid leukemia	KEGG PATHWAY	chx05220	6	76	0.209775	0.581436	102169535|102188824|102188317|102183684|102177406|102176415	http://www.genome.jp/kegg-bin/show_pathway?chx05220/chx:102188317%09red/chx:102183684%09red/chx:102169535%09red/chx:102188824%09red/chx:102176415%09red/chx:102177406%09red
Inflammatory mediator regulation of TRP channels	KEGG PATHWAY	chx04750	8	109	0.211122	0.581436	102188874|100860816|102172584|102169016|102176638|102176762|102180724|102181878	http://www.genome.jp/kegg-bin/show_pathway?chx04750/chx:100860816%09red/chx:102176638%09red/chx:102169016%09red/chx:102172584%09red/chx:102188874%09red/chx:102180724%09red/chx:102176762%09red/chx:102181878%09red
Proteasome	KEGG PATHWAY	chx03050	4	45	0.21517	0.581436	102172642|102180674|102176996|102191527	http://www.genome.jp/kegg-bin/show_pathway?chx03050/chx:102172642%09red/chx:102180674%09red/chx:102176996%09red/chx:102191527%09red
Citrate cycle (TCA cycle)	KEGG PATHWAY	chx00020	3	30	0.215908	0.581436	102183291|102183195|102168710	http://www.genome.jp/kegg-bin/show_pathway?chx00020/chx:102183195%09red/chx:102168710%09red/chx:102183291%09red
Butanoate metabolism	KEGG PATHWAY	chx00650	3	30	0.215908	0.581436	102180069|102180366|102177457	http://www.genome.jp/kegg-bin/show_pathway?chx00650/chx:102177457%09red/chx:102180366%09red/chx:102180069%09red
Long-term depression	KEGG PATHWAY	chx04730	5	61	0.218327	0.582837	102188874|102186145|102188824|102177328|106501838	http://www.genome.jp/kegg-bin/show_pathway?chx04730/chx:102188874%09red/chx:106501838%09red/chx:102177328%09red/chx:102188824%09red/chx:102186145%09red
Synaptic vesicle cycle	KEGG PATHWAY	chx04721	6	78	0.225475	0.587913	102180509|102187167|102169575|102191393|102175945|102171480	http://www.genome.jp/kegg-bin/show_pathway?chx04721/chx:102175945%09red/chx:102187167%09red/chx:102191393%09red/chx:102169575%09red/chx:102180509%09red/chx:102171480%09red
Vasopressin-regulated water reabsorption	KEGG PATHWAY	chx04962	4	46	0.225607	0.587913	102188874|100861094|108636040|102169819	http://www.genome.jp/kegg-bin/show_pathway?chx04962/chx:102188874%09red/chx:100861094%09red/chx:108636040%09red/chx:102169819%09red
Fatty acid elongation	KEGG PATHWAY	chx00062	3	31	0.228893	0.587913	102187120|102173897|102180523	http://www.genome.jp/kegg-bin/show_pathway?chx00062/chx:102180523%09red/chx:102173897%09red/chx:102187120%09red
Platinum drug resistance	KEGG PATHWAY	chx01524	6	79	0.233465	0.587913	102188824|102175171|100861254|102173702|102170905|100861197	http://www.genome.jp/kegg-bin/show_pathway?chx01524/chx:102175171%09red/chx:102173702%09red/chx:100861254%09red/chx:102188824%09red/chx:100861197%09red/chx:102170905%09red
Selenocompound metabolism	KEGG PATHWAY	chx00450	2	17	0.236114	0.587913	102182855|102175921	http://www.genome.jp/kegg-bin/show_pathway?chx00450/chx:102182855%09red/chx:102175921%09red
Fatty acid biosynthesis	KEGG PATHWAY	chx00061	2	17	0.236114	0.587913	102177304|102191221	http://www.genome.jp/kegg-bin/show_pathway?chx00061/chx:102177304%09red/chx:102191221%09red
Glycosphingolipid biosynthesis - ganglio series	KEGG PATHWAY	chx00604	2	17	0.236114	0.587913	102180045|102170329	http://www.genome.jp/kegg-bin/show_pathway?chx00604/chx:102180045%09red/chx:102170329%09red
Tyrosine metabolism	KEGG PATHWAY	chx00350	4	47	0.236171	0.587913	100861063|102176244|102191825|102185988	http://www.genome.jp/kegg-bin/show_pathway?chx00350/chx:100861063%09red/chx:102185988%09red/chx:102191825%09red/chx:102176244%09red
Insulin resistance	KEGG PATHWAY	chx04931	8	113	0.237463	0.587913	102187923|102182675|102187651|102175236|102169016|102187210|102174475|102177406	http://www.genome.jp/kegg-bin/show_pathway?chx04931/chx:102187923%09red/chx:102169016%09red/chx:102187651%09red/chx:102174475%09red/chx:102175236%09red/chx:102177406%09red/chx:102187210%09red/chx:102182675%09red
Circadian rhythm	KEGG PATHWAY	chx04710	3	32	0.242019	0.588732	102187079|102183085|102180576	http://www.genome.jp/kegg-bin/show_pathway?chx04710/chx:102187079%09red/chx:102183085%09red/chx:102180576%09red
Prion diseases	KEGG PATHWAY	chx05020	3	32	0.242019	0.588732	102187545|100860816|102188824	http://www.genome.jp/kegg-bin/show_pathway?chx05020/chx:102187545%09red/chx:100860816%09red/chx:102188824%09red
Dopaminergic synapse	KEGG PATHWAY	chx04728	9	131	0.243547	0.588732	102186145|102169526|102187167|102184400|102188298|102191825|102176762|102188874|102177355	http://www.genome.jp/kegg-bin/show_pathway?chx04728/chx:102187167%09red/chx:102177355%09red/chx:102188298%09red/chx:102169526%09red/chx:102191825%09red/chx:102186145%09red/chx:102188874%09red/chx:102176762%09red/chx:102184400%09red
Human cytomegalovirus infection	KEGG PATHWAY	chx05163	15	237	0.248555	0.596144	102182675|102186145|102188874|102188824|102177328|102169535|100860816|102184725|102176451|102180724|102182602|102179302|102174007|102180150|102177406	http://www.genome.jp/kegg-bin/show_pathway?chx05163/chx:100860816%09red/chx:102177328%09red/chx:102180150%09red/chx:102188874%09red/chx:102174007%09red/chx:102169535%09red/chx:102188824%09red/chx:102186145%09red/chx:102184725%09red/chx:102179302%09red/chx:102177406%09red/chx:102180724%09red/chx:102176451%09red/chx:102182675%09red/chx:102182602%09red
Dilated cardiomyopathy (DCM)	KEGG PATHWAY	chx05414	7	98	0.251178	0.597764	102188874|102187651|102186137|102180724|102169839|102179831|102180712	http://www.genome.jp/kegg-bin/show_pathway?chx05414/chx:102186137%09red/chx:102179831%09red/chx:102187651%09red/chx:102180712%09red/chx:102188874%09red/chx:102169839%09red/chx:102180724%09red
Glycosphingolipid biosynthesis - globo and isoglobo series	KEGG PATHWAY	chx00603	2	18	0.254472	0.597996	102180045|102175656	http://www.genome.jp/kegg-bin/show_pathway?chx00603/chx:102180045%09red/chx:102175656%09red
Starch and sucrose metabolism	KEGG PATHWAY	chx00500	3	33	0.255263	0.597996	102182403|102189736|102180474	http://www.genome.jp/kegg-bin/show_pathway?chx00500/chx:102180474%09red/chx:102182403%09red/chx:102189736%09red
NOD-like receptor signaling pathway	KEGG PATHWAY	chx04621	11	168	0.257119	0.597996	102188824|100861254|100860816|102177406|100860851|102181325|100861213|102185161|100861192|100861191|102190983	http://www.genome.jp/kegg-bin/show_pathway?chx04621/chx:100860816%09red/chx:102190983%09red/chx:100861254%09red/chx:102188824%09red/chx:102177406%09red/chx:100861192%09red/chx:102185161%09red/chx:100861213%09red/chx:100861191%09red/chx:100860851%09red/chx:102181325%09red
Mitophagy - animal	KEGG PATHWAY	chx04137	5	66	0.264041	0.605344	102184456|102172251|102181325|102174171|102173325	http://www.genome.jp/kegg-bin/show_pathway?chx04137/chx:102172251%09red/chx:102174171%09red/chx:102181325%09red/chx:102173325%09red/chx:102184456%09red
AGE-RAGE signaling pathway in diabetic complications	KEGG PATHWAY	chx04933	8	117	0.264852	0.605344	102188824|102187651|100861254|102169016|100860816|102184364|102181878|102176415	http://www.genome.jp/kegg-bin/show_pathway?chx04933/chx:102184364%09red/chx:100860816%09red/chx:102169016%09red/chx:102187651%09red/chx:100861254%09red/chx:102188824%09red/chx:102176415%09red/chx:102181878%09red
Circadian entrainment	KEGG PATHWAY	chx04713	7	100	0.266194	0.605344	102188874|102186145|102177581|102181452|102176762|102180724|102188824	http://www.genome.jp/kegg-bin/show_pathway?chx04713/chx:102177581%09red/chx:102188824%09red/chx:102188874%09red/chx:102186145%09red/chx:102176762%09red/chx:102181452%09red/chx:102180724%09red
Propanoate metabolism	KEGG PATHWAY	chx00640	3	34	0.268604	0.606333	102180069|102183446|102176842	http://www.genome.jp/kegg-bin/show_pathway?chx00640/chx:102176842%09red/chx:102183446%09red/chx:102180069%09red
Glycosaminoglycan biosynthesis - chondroitin sulfate / dermatan sulfate	KEGG PATHWAY	chx00532	2	19	0.272857	0.606615	102179349|102179262	http://www.genome.jp/kegg-bin/show_pathway?chx00532/chx:102179262%09red/chx:102179349%09red
C-type lectin receptor signaling pathway	KEGG PATHWAY	chx04625	7	101	0.273792	0.606615	102188824|100860816|102184725|102182602|102179302|102188215|102177406	http://www.genome.jp/kegg-bin/show_pathway?chx04625/chx:100860816%09red/chx:102188215%09red/chx:102188824%09red/chx:102184725%09red/chx:102179302%09red/chx:102177406%09red/chx:102182602%09red
Platelet activation	KEGG PATHWAY	chx04611	9	136	0.275748	0.606615	102188874|102188824|102182147|102180724|102180150|102179302|102189695|102179831|102187491	http://www.genome.jp/kegg-bin/show_pathway?chx04611/chx:102182147%09red/chx:102187491%09red/chx:102180150%09red/chx:102188874%09red/chx:102179831%09red/chx:102188824%09red/chx:102189695%09red/chx:102179302%09red/chx:102180724%09red
SNARE interactions in vesicular transport	KEGG PATHWAY	chx04130	3	35	0.28202	0.606615	102171480|102186365|102175477	http://www.genome.jp/kegg-bin/show_pathway?chx04130/chx:102186365%09red/chx:102171480%09red/chx:102175477%09red
Long-term potentiation	KEGG PATHWAY	chx04720	5	68	0.28291	0.606615	102180724|102174475|102182602|102188824|102176762	http://www.genome.jp/kegg-bin/show_pathway?chx04720/chx:102174475%09red/chx:102188824%09red/chx:102180724%09red/chx:102176762%09red/chx:102182602%09red
TNF signaling pathway	KEGG PATHWAY	chx04668	8	120	0.285971	0.606615	102188824|102188524|100860816|102185161|102188215|102177406|102170893|102189768	http://www.genome.jp/kegg-bin/show_pathway?chx04668/chx:100860816%09red/chx:102189768%09red/chx:102188524%09red/chx:102188215%09red/chx:102188824%09red/chx:102177406%09red/chx:102185161%09red/chx:102170893%09red
Sphingolipid signaling pathway	KEGG PATHWAY	chx04071	8	120	0.285971	0.606615	102181802|102188824|102169526|100861254|102169016|102188298|102177769|106504021	http://www.genome.jp/kegg-bin/show_pathway?chx04071/chx:102181802%09red/chx:102169016%09red/chx:102188298%09red/chx:102169526%09red/chx:100861254%09red/chx:102188824%09red/chx:102177769%09red/chx:106504021%09red
cGMP-PKG signaling pathway	KEGG PATHWAY	chx04022	11	173	0.286127	0.606615	102188824|102182147|102177328|102169016|102174093|102184725|102177769|102180724|102175860|102173700|102182602	http://www.genome.jp/kegg-bin/show_pathway?chx04022/chx:102182147%09red/chx:102175860%09red/chx:102177328%09red/chx:102173700%09red/chx:102169016%09red/chx:102188824%09red/chx:102184725%09red/chx:102180724%09red/chx:102177769%09red/chx:102182602%09red/chx:102174093%09red
Apelin signaling pathway	KEGG PATHWAY	chx04371	9	138	0.288962	0.606615	102182675|102189202|102188824|102182147|102169016|102168763|102190552|102180724|102189768	http://www.genome.jp/kegg-bin/show_pathway?chx04371/chx:102182147%09red/chx:102189768%09red/chx:102189202%09red/chx:102169016%09red/chx:102188824%09red/chx:102168763%09red/chx:102190552%09red/chx:102182675%09red/chx:102180724%09red
Pancreatic secretion	KEGG PATHWAY	chx04972	7	103	0.289153	0.606615	102188874|102179446|102174093|102180724|102172881|102174913|102186175	http://www.genome.jp/kegg-bin/show_pathway?chx04972/chx:102172881%09red/chx:102174913%09red/chx:102186175%09red/chx:102188874%09red/chx:102180724%09red/chx:102179446%09red/chx:102174093%09red
ErbB signaling pathway	KEGG PATHWAY	chx04012	6	86	0.29153	0.606615	102182675|102188824|102185462|102176762|102181878|102176415	http://www.genome.jp/kegg-bin/show_pathway?chx04012/chx:102188824%09red/chx:102185462%09red/chx:102176762%09red/chx:102176415%09red/chx:102182675%09red/chx:102181878%09red
Amphetamine addiction	KEGG PATHWAY	chx05031	5	69	0.29244	0.606615	102187167|102171480|102182602|102188874|102176762	http://www.genome.jp/kegg-bin/show_pathway?chx05031/chx:102188874%09red/chx:102171480%09red/chx:102187167%09red/chx:102176762%09red/chx:102182602%09red
Glycerophospholipid metabolism	KEGG PATHWAY	chx00564	7	104	0.296907	0.611748	102187432|102186563|102184173|102185364|102186907|100861270|102170908	http://www.genome.jp/kegg-bin/show_pathway?chx00564/chx:102187432%09red/chx:100861270%09red/chx:102186563%09red/chx:102186907%09red/chx:102185364%09red/chx:102184173%09red/chx:102170908%09red
PPAR signaling pathway	KEGG PATHWAY	chx03320	6	89	0.317284	0.648077	102187923|102177304|102187210|102190552|102174518|102171595	http://www.genome.jp/kegg-bin/show_pathway?chx03320/chx:102171595%09red/chx:102187923%09red/chx:102177304%09red/chx:102190552%09red/chx:102187210%09red/chx:102174518%09red
IL-17 signaling pathway	KEGG PATHWAY	chx04657	6	90	0.325947	0.648077	102168876|102188824|100860816|100860851|102177406|102170893	http://www.genome.jp/kegg-bin/show_pathway?chx04657/chx:100860816%09red/chx:102188824%09red/chx:102177406%09red/chx:100860851%09red/chx:102168876%09red/chx:102170893%09red
Cell cycle	KEGG PATHWAY	chx04110	8	126	0.329353	0.648077	102169535|102186457|102188317|102181216|102174417|102178264|102183684|102184180	http://www.genome.jp/kegg-bin/show_pathway?chx04110/chx:102188317%09red/chx:102183684%09red/chx:102169535%09red/chx:102178264%09red/chx:102181216%09red/chx:102186457%09red/chx:102184180%09red/chx:102174417%09red
Phenylalanine, tyrosine and tryptophan biosynthesis	KEGG PATHWAY	chx00400	1	7	0.329416	0.648077	100861063	http://www.genome.jp/kegg-bin/show_pathway?chx00400/chx:100861063%09red
Morphine addiction	KEGG PATHWAY	chx05032	6	91	0.334642	0.648077	102188874|102186145|102180509|102180724|102188762|102186301	http://www.genome.jp/kegg-bin/show_pathway?chx05032/chx:102188762%09red/chx:102186301%09red/chx:102186145%09red/chx:102188874%09red/chx:102180509%09red/chx:102180724%09red
Cellular senescence	KEGG PATHWAY	chx04218	10	163	0.335508	0.648077	102187079|102169535|102188824|102188317|102172251|102184725|102182602|100861313|102183684|102184180	http://www.genome.jp/kegg-bin/show_pathway?chx04218/chx:102172251%09red/chx:102188317%09red/chx:102183684%09red/chx:102169535%09red/chx:102188824%09red/chx:102184725%09red/chx:102187079%09red/chx:100861313%09red/chx:102184180%09red/chx:102182602%09red
Aldosterone-regulated sodium reabsorption	KEGG PATHWAY	chx04960	3	39	0.336061	0.648077	102169542|102188824|100861026	http://www.genome.jp/kegg-bin/show_pathway?chx04960/chx:100861026%09red/chx:102188824%09red/chx:102169542%09red
Lysosome	KEGG PATHWAY	chx04142	8	127	0.336697	0.648077	102169152|102180045|102175656|100750234|102191393|106504021|102173897|102190937	http://www.genome.jp/kegg-bin/show_pathway?chx04142/chx:100750234%09red/chx:102191393%09red/chx:102190937%09red/chx:102175656%09red/chx:102180045%09red/chx:102169152%09red/chx:102173897%09red/chx:106504021%09red
Ras signaling pathway	KEGG PATHWAY	chx04014	14	237	0.340152	0.648077	102180381|100860837|102172584|100860807|106502352|100861386|102188824|102174007|102170917|102179823|102181878|102170782|102177406|102168934	http://www.genome.jp/kegg-bin/show_pathway?chx04014/chx:100861386%09red/chx:106502352%09red/chx:102179823%09red/chx:102170782%09red/chx:100860807%09red/chx:102188824%09red/chx:102172584%09red/chx:102180381%09red/chx:102177406%09red/chx:102181878%09red/chx:100860837%09red/chx:102170917%09red/chx:102174007%09red/chx:102168934%09red
Colorectal cancer	KEGG PATHWAY	chx05210	6	92	0.343363	0.648077	102182675|102188824|102170375|100861254|102188317|102183684	http://www.genome.jp/kegg-bin/show_pathway?chx05210/chx:102188317%09red/chx:102183684%09red/chx:100861254%09red/chx:102188824%09red/chx:102170375%09red/chx:102182675%09red
mRNA surveillance pathway	KEGG PATHWAY	chx03015	6	92	0.343363	0.648077	102169526|102188298|102173962|102189849|102175779|102178359	http://www.genome.jp/kegg-bin/show_pathway?chx03015/chx:102189849%09red/chx:102175779%09red/chx:102188298%09red/chx:102169526%09red/chx:102173962%09red/chx:102178359%09red
Proximal tubule bicarbonate reclamation	KEGG PATHWAY	chx04964	2	23	0.345793	0.648077	102184475|102174074	http://www.genome.jp/kegg-bin/show_pathway?chx04964/chx:102184475%09red/chx:102174074%09red
Mannose type O-glycan biosynthesis	KEGG PATHWAY	chx00515	2	23	0.345793	0.648077	102174927|102183620	http://www.genome.jp/kegg-bin/show_pathway?chx00515/chx:102183620%09red/chx:102174927%09red
Antifolate resistance	KEGG PATHWAY	chx01523	4	57	0.346204	0.648077	100860816|102189499|102174322|102177406	http://www.genome.jp/kegg-bin/show_pathway?chx01523/chx:102174322%09red/chx:100860816%09red/chx:102177406%09red/chx:102189499%09red
Legionellosis	KEGG PATHWAY	chx05134	4	57	0.346204	0.648077	102182240|100860816|102178359|102178357	http://www.genome.jp/kegg-bin/show_pathway?chx05134/chx:102178357%09red/chx:100860816%09red/chx:102182240%09red/chx:102178359%09red
Thyroid hormone synthesis	KEGG PATHWAY	chx04918	5	75	0.350519	0.651389	102180724|100750237|102188874|102181442|102172803	http://www.genome.jp/kegg-bin/show_pathway?chx04918/chx:102188874%09red/chx:102172803%09red/chx:102181442%09red/chx:102180724%09red/chx:100750237%09red
Leukocyte transendothelial migration	KEGG PATHWAY	chx04670	7	111	0.352217	0.651389	102189645|102176451|102181928|102175451|102184364|102181878|102179831	http://www.genome.jp/kegg-bin/show_pathway?chx04670/chx:102184364%09red/chx:102189645%09red/chx:102175451%09red/chx:102179831%09red/chx:102176451%09red/chx:102181928%09red/chx:102181878%09red
Endometrial cancer	KEGG PATHWAY	chx05213	4	58	0.357409	0.652957	102183684|102188824|102170375|102188317	http://www.genome.jp/kegg-bin/show_pathway?chx05213/chx:102183684%09red/chx:102170375%09red/chx:102188824%09red/chx:102188317%09red
Glutamatergic synapse	KEGG PATHWAY	chx04724	7	112	0.360221	0.652957	102188874|102186145|102174074|102180724|102188824|102179313|102182602	http://www.genome.jp/kegg-bin/show_pathway?chx04724/chx:102188824%09red/chx:102179313%09red/chx:102188874%09red/chx:102186145%09red/chx:102180724%09red/chx:102174074%09red/chx:102182602%09red
Biosynthesis of amino acids	KEGG PATHWAY	chx01230	5	76	0.360285	0.652957	102187016|102190144|100861063|102186305|102169807	http://www.genome.jp/kegg-bin/show_pathway?chx01230/chx:102190144%09red/chx:102186305%09red/chx:102169807%09red/chx:102187016%09red/chx:100861063%09red
Glycosaminoglycan degradation	KEGG PATHWAY	chx00531	2	24	0.363699	0.652957	102180045|102168417	http://www.genome.jp/kegg-bin/show_pathway?chx00531/chx:102180045%09red/chx:102168417%09red
Glycosaminoglycan biosynthesis - heparan sulfate / heparin	KEGG PATHWAY	chx00534	2	24	0.363699	0.652957	102171771|102174299	http://www.genome.jp/kegg-bin/show_pathway?chx00534/chx:102174299%09red/chx:102171771%09red
Cholinergic synapse	KEGG PATHWAY	chx04725	7	113	0.36824	0.657265	102186145|102177328|100861254|102176762|102180724|102188824|102174913	http://www.genome.jp/kegg-bin/show_pathway?chx04725/chx:102177328%09red/chx:102174913%09red/chx:100861254%09red/chx:102186145%09red/chx:102188824%09red/chx:102180724%09red/chx:102176762%09red
Tuberculosis	KEGG PATHWAY	chx05152	11	188	0.377644	0.669109	100861213|102188824|100861254|100860816|102176762|102191393|106504021|102182602|102179302|100861192|100861191	http://www.genome.jp/kegg-bin/show_pathway?chx05152/chx:100860816%09red/chx:100861213%09red/chx:102191393%09red/chx:100861254%09red/chx:102188824%09red/chx:102179302%09red/chx:100861192%09red/chx:102176762%09red/chx:100861191%09red/chx:102182602%09red/chx:106504021%09red
Histidine metabolism	KEGG PATHWAY	chx00340	2	25	0.381414	0.669109	102187125|102185988	http://www.genome.jp/kegg-bin/show_pathway?chx00340/chx:102185988%09red/chx:102187125%09red
Glycosylphosphatidylinositol (GPI)-anchor biosynthesis	KEGG PATHWAY	chx00563	2	25	0.381414	0.669109	102169718|102178568	http://www.genome.jp/kegg-bin/show_pathway?chx00563/chx:102169718%09red/chx:102178568%09red
Type I diabetes mellitus	KEGG PATHWAY	chx04940	4	61	0.390967	0.681971	102170848|100860816|102171032|102168343	http://www.genome.jp/kegg-bin/show_pathway?chx04940/chx:102171032%09red/chx:100860816%09red/chx:102170848%09red/chx:102168343%09red
cAMP signaling pathway	KEGG PATHWAY	chx04024	14	247	0.39465	0.682748	102188874|102188824|102177355|102178142|102174093|102180240|102189645|102176762|102180724|100861299|102188762|102179446|102175460|102187491	http://www.genome.jp/kegg-bin/show_pathway?chx04024/chx:102178142%09red/chx:102187491%09red/chx:100861299%09red/chx:102179446%09red/chx:102188762%09red/chx:102189645%09red/chx:102177355%09red/chx:102188824%09red/chx:102175460%09red/chx:102188874%09red/chx:102180240%09red/chx:102180724%09red/chx:102176762%09red/chx:102174093%09red
Taste transduction	KEGG PATHWAY	chx04742	5	80	0.39936	0.682748	102169542|102176638|102180162|100861026|102178189	http://www.genome.jp/kegg-bin/show_pathway?chx04742/chx:100861026%09red/chx:102180162%09red/chx:102169542%09red/chx:102176638%09red/chx:102178189%09red
RNA degradation	KEGG PATHWAY	chx03018	5	80	0.39936	0.682748	102190144|102178026|102177827|102172200|102175779	http://www.genome.jp/kegg-bin/show_pathway?chx03018/chx:102190144%09red/chx:102178026%09red/chx:102175779%09red/chx:102172200%09red/chx:102177827%09red
Necroptosis	KEGG PATHWAY	chx04217	10	173	0.401039	0.682748	100861313|100861254|100860816|102168955|108638473|100860851|102172251|102173581|102176762|102176415	http://www.genome.jp/kegg-bin/show_pathway?chx04217/chx:102172251%09red/chx:100860816%09red/chx:100861254%09red/chx:102173581%09red/chx:102176415%09red/chx:102176762%09red/chx:100860851%09red/chx:102168955%09red/chx:100861313%09red/chx:108638473%09red
Carbohydrate digestion and absorption	KEGG PATHWAY	chx04973	3	44	0.403183	0.682748	102182403|102189736|102185208	http://www.genome.jp/kegg-bin/show_pathway?chx04973/chx:102185208%09red/chx:102182403%09red/chx:102189736%09red
Viral protein interaction with cytokine and cytokine receptor	KEGG PATHWAY	chx04061	6	99	0.404756	0.682748	102175293|102174969|102189634|108638473|102189744|102188865	http://www.genome.jp/kegg-bin/show_pathway?chx04061/chx:102189744%09red/chx:102174969%09red/chx:102188865%09red/chx:102175293%09red/chx:102189634%09red/chx:108638473%09red
Collecting duct acid secretion	KEGG PATHWAY	chx04966	2	27	0.41618	0.690354	102185581|102186160	http://www.genome.jp/kegg-bin/show_pathway?chx04966/chx:102186160%09red/chx:102185581%09red
Human T-cell leukemia virus 1 infection	KEGG PATHWAY	chx05166	13	232	0.416394	0.690354	102169535|102188824|102184725|102180724|102181216|102182602|102173700|102189744|102190677|102184180|102177406|102176415|102170124	http://www.genome.jp/kegg-bin/show_pathway?chx05166/chx:102189744%09red/chx:102190677%09red/chx:102173700%09red/chx:102169535%09red/chx:102188824%09red/chx:102176415%09red/chx:102184725%09red/chx:102170124%09red/chx:102177406%09red/chx:102180724%09red/chx:102181216%09red/chx:102184180%09red/chx:102182602%09red
Basal transcription factors	KEGG PATHWAY	chx03022	3	45	0.416404	0.690354	102175131|102191191|102185971	http://www.genome.jp/kegg-bin/show_pathway?chx03022/chx:102185971%09red/chx:102175131%09red/chx:102191191%09red
Bile secretion	KEGG PATHWAY	chx04976	6	101	0.422274	0.690354	102188874|102179446|102185208|102180724|102174519|102184475	http://www.genome.jp/kegg-bin/show_pathway?chx04976/chx:102185208%09red/chx:102184475%09red/chx:102188874%09red/chx:102180724%09red/chx:102179446%09red/chx:102174519%09red
Sulfur relay system	KEGG PATHWAY	chx04122	1	10	0.422758	0.690354	102189424	http://www.genome.jp/kegg-bin/show_pathway?chx04122/chx:102189424%09red
Sulfur metabolism	KEGG PATHWAY	chx00920	1	10	0.422758	0.690354	102187243	http://www.genome.jp/kegg-bin/show_pathway?chx00920/chx:102187243%09red
Arachidonic acid metabolism	KEGG PATHWAY	chx00590	5	83	0.428514	0.69236	102181442|102184926|102182996|102169702|102182719	http://www.genome.jp/kegg-bin/show_pathway?chx00590/chx:102169702%09red/chx:102182996%09red/chx:102184926%09red/chx:102181442%09red/chx:102182719%09red
Hippo signaling pathway - multiple species	KEGG PATHWAY	chx04392	2	28	0.433191	0.69236	102183518|102180576	http://www.genome.jp/kegg-bin/show_pathway?chx04392/chx:102183518%09red/chx:102180576%09red
Phenylalanine metabolism	KEGG PATHWAY	chx00360	2	28	0.433191	0.69236	100861063|102185988	http://www.genome.jp/kegg-bin/show_pathway?chx00360/chx:100861063%09red/chx:102185988%09red
Insulin signaling pathway	KEGG PATHWAY	chx04910	8	140	0.43339	0.69236	102182403|102182675|102189736|102188824|102187349|102187475|108633219|102177406	http://www.genome.jp/kegg-bin/show_pathway?chx04910/chx:102187349%09red/chx:102189736%09red/chx:102187475%09red/chx:102182403%09red/chx:102188824%09red/chx:102177406%09red/chx:108633219%09red/chx:102182675%09red
Fc epsilon RI signaling pathway	KEGG PATHWAY	chx04664	4	65	0.435262	0.69236	102188824|102181878|102189645|102170935	http://www.genome.jp/kegg-bin/show_pathway?chx04664/chx:102189645%09red/chx:102188824%09red/chx:102181878%09red/chx:102170935%09red
Natural killer cell mediated cytotoxicity	KEGG PATHWAY	chx04650	8	141	0.440826	0.697596	102188824|102185735|102189645|108638473|102182602|108636773|102181878|102168343	http://www.genome.jp/kegg-bin/show_pathway?chx04650/chx:102168343%09red/chx:102189645%09red/chx:108636773%09red/chx:102188824%09red/chx:102185735%09red/chx:108638473%09red/chx:102182602%09red/chx:102181878%09red
Osteoclast differentiation	KEGG PATHWAY	chx04380	7	125	0.464381	0.718489	102188824|102189077|102172251|100860816|102182602|102185161|102177406	http://www.genome.jp/kegg-bin/show_pathway?chx04380/chx:102189077%09red/chx:100860816%09red/chx:102172251%09red/chx:102188824%09red/chx:102177406%09red/chx:102185161%09red/chx:102182602%09red
Pentose phosphate pathway	KEGG PATHWAY	chx00030	2	30	0.466389	0.718489	102190144|102187016	http://www.genome.jp/kegg-bin/show_pathway?chx00030/chx:102190144%09red/chx:102187016%09red
Renin-angiotensin system	KEGG PATHWAY	chx04614	2	30	0.466389	0.718489	102187651|102174387	http://www.genome.jp/kegg-bin/show_pathway?chx04614/chx:102187651%09red/chx:102174387%09red
Cysteine and methionine metabolism	KEGG PATHWAY	chx00270	3	49	0.468214	0.718489	100861063|102186305|102191350	http://www.genome.jp/kegg-bin/show_pathway?chx00270/chx:102186305%09red/chx:100861063%09red/chx:102191350%09red
Sphingolipid metabolism	KEGG PATHWAY	chx00600	3	49	0.468214	0.718489	102181802|102175656|102169580	http://www.genome.jp/kegg-bin/show_pathway?chx00600/chx:102169580%09red/chx:102175656%09red/chx:102181802%09red
Human papillomavirus infection	KEGG PATHWAY	chx05165	19	357	0.468374	0.718489	102182675|102189202|102188824|102188874|102169526|102187092|102169839|102170375|102188298|102173503|102181229|102182879|102191393|102179198|102169162|102189768|102169982|102177406|102176768	http://www.genome.jp/kegg-bin/show_pathway?chx05165/chx:102169162%09red/chx:102179198%09red/chx:102189768%09red/chx:102189202%09red/chx:102182675%09red/chx:102169526%09red/chx:102187092%09red/chx:102188824%09red/chx:102177406%09red/chx:102188874%09red/chx:102181229%09red/chx:102170375%09red/chx:102169839%09red/chx:102169982%09red/chx:102191393%09red/chx:102188298%09red/chx:102173503%09red/chx:102…
Ubiquitin mediated proteolysis	KEGG PATHWAY	chx04120	8	145	0.470411	0.718489	102187079|102185884|102191553|102181216|102170756|102178264|106501723|102190957	http://www.genome.jp/kegg-bin/show_pathway?chx04120/chx:102170756%09red/chx:106501723%09red/chx:102185884%09red/chx:102187079%09red/chx:102178264%09red/chx:102190957%09red/chx:102181216%09red/chx:102191553%09red
Cholesterol metabolism	KEGG PATHWAY	chx04979	3	50	0.480849	0.722646	102174296|102180963|102191574	http://www.genome.jp/kegg-bin/show_pathway?chx04979/chx:102180963%09red/chx:102191574%09red/chx:102174296%09red
Tryptophan metabolism	KEGG PATHWAY	chx00380	3	50	0.480849	0.722646	100860947|102187125|102173669	http://www.genome.jp/kegg-bin/show_pathway?chx00380/chx:100860947%09red/chx:102173669%09red/chx:102187125%09red
Amyotrophic lateral sclerosis (ALS)	KEGG PATHWAY	chx05014	3	50	0.480849	0.722646	100861254|102182602|102179945	http://www.genome.jp/kegg-bin/show_pathway?chx05014/chx:102179945%09red/chx:100861254%09red/chx:102182602%09red
Biosynthesis of unsaturated fatty acids	KEGG PATHWAY	chx01040	2	31	0.482549	0.722646	102187120|102180523	http://www.genome.jp/kegg-bin/show_pathway?chx01040/chx:102180523%09red/chx:102187120%09red
Protein processing in endoplasmic reticulum	KEGG PATHWAY	chx04141	9	168	0.496137	0.735622	100861084|100861254|102173960|100860851|102178357|100861313|102182240|100861354|102172345	http://www.genome.jp/kegg-bin/show_pathway?chx04141/chx:100861354%09red/chx:102182240%09red/chx:100861084%09red/chx:100861254%09red/chx:102178357%09red/chx:102173960%09red/chx:102172345%09red/chx:100860851%09red/chx:100861313%09red
Mucin type O-glycan biosynthesis	KEGG PATHWAY	chx00512	2	32	0.498402	0.735622	102173105|102175679	http://www.genome.jp/kegg-bin/show_pathway?chx00512/chx:102175679%09red/chx:102173105%09red
Base excision repair	KEGG PATHWAY	chx03410	2	32	0.498402	0.735622	102173499|102189462	http://www.genome.jp/kegg-bin/show_pathway?chx03410/chx:102189462%09red/chx:102173499%09red
Non-homologous end-joining	KEGG PATHWAY	chx03450	1	13	0.503116	0.739027	102185877	http://www.genome.jp/kegg-bin/show_pathway?chx03450/chx:102185877%09red
Nicotinate and nicotinamide metabolism	KEGG PATHWAY	chx00760	2	33	0.513941	0.751332	102187340|102172881	http://www.genome.jp/kegg-bin/show_pathway?chx00760/chx:102172881%09red/chx:102187340%09red
Human immunodeficiency virus 1 infection	KEGG PATHWAY	chx05170	12	230	0.516859	0.752017	102187079|102182675|102186145|102188824|102177328|100861254|102184725|102182602|102185161|102170124|102181878|102177406	http://www.genome.jp/kegg-bin/show_pathway?chx05170/chx:102177328%09red/chx:100861254%09red/chx:102186145%09red/chx:102184725%09red/chx:102187079%09red/chx:102188824%09red/chx:102185161%09red/chx:102182602%09red/chx:102170124%09red/chx:102177406%09red/chx:102182675%09red/chx:102181878%09red
Renin secretion	KEGG PATHWAY	chx04924	4	73	0.520594	0.753879	102188874|102182602|102187651|102186175	http://www.genome.jp/kegg-bin/show_pathway?chx04924/chx:102187651%09red/chx:102186175%09red/chx:102182602%09red/chx:102188874%09red
Toxoplasmosis	KEGG PATHWAY	chx05145	6	114	0.533094	0.768356	102186145|100861254|102188824|102185161|102182240|102177406	http://www.genome.jp/kegg-bin/show_pathway?chx05145/chx:102182240%09red/chx:100861254%09red/chx:102188824%09red/chx:102186145%09red/chx:102177406%09red/chx:102185161%09red
Hypertrophic cardiomyopathy (HCM)	KEGG PATHWAY	chx05410	5	95	0.540941	0.776023	102186137|102169839|102187651|102179831|102180712	http://www.genome.jp/kegg-bin/show_pathway?chx05410/chx:102179831%09red/chx:102187651%09red/chx:102180712%09red/chx:102186137%09red/chx:102169839%09red
Epstein-Barr virus infection	KEGG PATHWAY	chx05169	11	215	0.544868	0.77802	102169535|102181909|102180674|100861254|102177406|102185161|102188317|102175448|102183684|102169982|102190983	http://www.genome.jp/kegg-bin/show_pathway?chx05169/chx:102188317%09red/chx:102175448%09red/chx:102183684%09red/chx:102169535%09red/chx:100861254%09red/chx:102180674%09red/chx:102177406%09red/chx:102185161%09red/chx:102169982%09red/chx:102181909%09red/chx:102190983%09red
Cytokine-cytokine receptor interaction	KEGG PATHWAY	chx04060	17	335	0.550004	0.779331	106502270|102178527|102175293|102174969|102189634|102188524|100860816|102178244|102185577|108638473|102189744|102188865|100860926|102176844|102185640|102188790|102170124	http://www.genome.jp/kegg-bin/show_pathway?chx04060/chx:102185577%09red/chx:102185640%09red/chx:100860816%09red/chx:102178527%09red/chx:102174969%09red/chx:102188524%09red/chx:102188790%09red/chx:102189744%09red/chx:102176844%09red/chx:102188865%09red/chx:108638473%09red/chx:102175293%09red/chx:102170124%09red/chx:102189634%09red/chx:102178244%09red/chx:100860926%09red/chx:106502270%09red
Drug metabolism - cytochrome P450	KEGG PATHWAY	chx00982	4	76	0.551002	0.779331	100861197|102175171|102173702|102185988	http://www.genome.jp/kegg-bin/show_pathway?chx00982/chx:102175171%09red/chx:102185988%09red/chx:100861197%09red/chx:102173702%09red
VEGF signaling pathway	KEGG PATHWAY	chx04370	3	56	0.553401	0.779331	102182602|102181878|102188824	http://www.genome.jp/kegg-bin/show_pathway?chx04370/chx:102188824%09red/chx:102182602%09red/chx:102181878%09red
MicroRNAs in cancer	KEGG PATHWAY	chx05206	12	237	0.557087	0.78094	102169535|102189202|102181229|100860951|100861254|102169016|102179198|102188193|102174007|102187300|102181878|102177406	http://www.genome.jp/kegg-bin/show_pathway?chx05206/chx:102179198%09red/chx:102189202%09red/chx:102169016%09red/chx:102188193%09red/chx:102169535%09red/chx:100861254%09red/chx:102181229%09red/chx:102177406%09red/chx:102187300%09red/chx:100860951%09red/chx:102174007%09red/chx:102181878%09red
Small cell lung cancer	KEGG PATHWAY	chx05222	5	98	0.567451	0.790315	100861254|102169535|102183684|102177406|102188317	http://www.genome.jp/kegg-bin/show_pathway?chx05222/chx:102177406%09red/chx:102183684%09red/chx:102169535%09red/chx:100861254%09red/chx:102188317%09red
Steroid hormone biosynthesis	KEGG PATHWAY	chx00140	4	78	0.570697	0.790315	102182663|102191825|102187208|102173131	http://www.genome.jp/kegg-bin/show_pathway?chx00140/chx:102182663%09red/chx:102187208%09red/chx:102191825%09red/chx:102173131%09red
Signaling pathways regulating pluripotency of stem cells	KEGG PATHWAY	chx04550	7	139	0.571498	0.790315	102188824|102170375|102185491|102188524|102168334|100860926|102176768	http://www.genome.jp/kegg-bin/show_pathway?chx04550/chx:102168334%09red/chx:102185491%09red/chx:102188524%09red/chx:102188824%09red/chx:102170375%09red/chx:102176768%09red/chx:100860926%09red
Antigen processing and presentation	KEGG PATHWAY	chx04612	4	80	0.589899	0.802185	100860851|102182240|102170124|102191527	http://www.genome.jp/kegg-bin/show_pathway?chx04612/chx:102170124%09red/chx:100860851%09red/chx:102182240%09red/chx:102191527%09red
Metabolism of xenobiotics by cytochrome P450	KEGG PATHWAY	chx00980	4	80	0.589899	0.802185	100861197|102175171|102173702|102185988	http://www.genome.jp/kegg-bin/show_pathway?chx00980/chx:102175171%09red/chx:102185988%09red/chx:100861197%09red/chx:102173702%09red
Prolactin signaling pathway	KEGG PATHWAY	chx04917	4	80	0.589899	0.802185	102182663|102188824|102172896|102176415	http://www.genome.jp/kegg-bin/show_pathway?chx04917/chx:102182663%09red/chx:102172896%09red/chx:102188824%09red/chx:102176415%09red
2-Oxocarboxylic acid metabolism	KEGG PATHWAY	chx01210	1	17	0.593147	0.802185	100861063	http://www.genome.jp/kegg-bin/show_pathway?chx01210/chx:100861063%09red
Pantothenate and CoA biosynthesis	KEGG PATHWAY	chx00770	1	17	0.593147	0.802185	102173569	http://www.genome.jp/kegg-bin/show_pathway?chx00770/chx:102173569%09red
Pyruvate metabolism	KEGG PATHWAY	chx00620	2	39	0.600258	0.808242	102187125|102168710	http://www.genome.jp/kegg-bin/show_pathway?chx00620/chx:102168710%09red/chx:102187125%09red
Measles	KEGG PATHWAY	chx05162	7	144	0.607271	0.811787	100861254|100860816|102184175|102182240|102190983|102177406|102176415	http://www.genome.jp/kegg-bin/show_pathway?chx05162/chx:100860816%09red/chx:102182240%09red/chx:100861254%09red/chx:102176415%09red/chx:102177406%09red/chx:102184175%09red/chx:102190983%09red
Peroxisome	KEGG PATHWAY	chx04146	4	82	0.608586	0.811787	102177304|102181759|102183446|102169854	http://www.genome.jp/kegg-bin/show_pathway?chx04146/chx:102177304%09red/chx:102181759%09red/chx:102169854%09red/chx:102183446%09red
One carbon pool by folate	KEGG PATHWAY	chx00670	1	18	0.612982	0.811787	102179144	http://www.genome.jp/kegg-bin/show_pathway?chx00670/chx:102179144%09red
Alanine, aspartate and glutamate metabolism	KEGG PATHWAY	chx00250	2	40	0.613468	0.811787	102171672|100861063	http://www.genome.jp/kegg-bin/show_pathway?chx00250/chx:100861063%09red/chx:102171672%09red
Longevity regulating pathway - multiple species	KEGG PATHWAY	chx04213	3	62	0.619564	0.816335	102180724|102182240|102182675	http://www.genome.jp/kegg-bin/show_pathway?chx04213/chx:102182675%09red/chx:102182240%09red/chx:102180724%09red
Steroid biosynthesis	KEGG PATHWAY	chx00100	1	19	0.631851	0.828966	102187506	http://www.genome.jp/kegg-bin/show_pathway?chx00100/chx:102187506%09red
Inflammatory bowel disease (IBD)	KEGG PATHWAY	chx05321	3	64	0.640078	0.836186	102176844|100860816|102188865	http://www.genome.jp/kegg-bin/show_pathway?chx05321/chx:100860816%09red/chx:102188865%09red/chx:102176844%09red
Neuroactive ligand-receptor interaction	KEGG PATHWAY	chx04080	17	356	0.646119	0.838188	102187651|102186886|102187379|102186858|102178091|102187201|102180535|100861299|102177355|102175860|102179313|102175460|102184221|102186367|102177769|102178657|102187491	http://www.genome.jp/kegg-bin/show_pathway?chx04080/chx:102178091%09red/chx:102175860%09red/chx:102187491%09red/chx:100861299%09red/chx:102184221%09red/chx:102177355%09red/chx:102178657%09red/chx:102187651%09red/chx:102187379%09red/chx:102179313%09red/chx:102186886%09red/chx:102180535%09red/chx:102175460%09red/chx:102186858%09red/chx:102186367%09red/chx:102177769%09red/chx:102187201%09red
Toll-like receptor signaling pathway	KEGG PATHWAY	chx04620	5	108	0.649656	0.838188	102171325|100860816|102185161|102188824|102177406	http://www.genome.jp/kegg-bin/show_pathway?chx04620/chx:102171325%09red/chx:100860816%09red/chx:102177406%09red/chx:102185161%09red/chx:102188824%09red
Arginine biosynthesis	KEGG PATHWAY	chx00220	1	20	0.6498	0.838188	100861063	http://www.genome.jp/kegg-bin/show_pathway?chx00220/chx:100861063%09red
Drug metabolism - other enzymes	KEGG PATHWAY	chx00983	4	87	0.652948	0.838724	100861197|102175171|102185772|102173702	http://www.genome.jp/kegg-bin/show_pathway?chx00983/chx:102175171%09red/chx:102185772%09red/chx:100861197%09red/chx:102173702%09red
Terpenoid backbone biosynthesis	KEGG PATHWAY	chx00900	1	21	0.666876	0.846695	102169040	http://www.genome.jp/kegg-bin/show_pathway?chx00900/chx:102169040%09red
Nitrogen metabolism	KEGG PATHWAY	chx00910	1	21	0.666876	0.846695	102175605	http://www.genome.jp/kegg-bin/show_pathway?chx00910/chx:102175605%09red
Non-alcoholic fatty liver disease (NAFLD)	KEGG PATHWAY	chx04932	7	153	0.667427	0.846695	102173644|100860816|102184322|100861349|102183616|102183195|102177406	http://www.genome.jp/kegg-bin/show_pathway?chx04932/chx:100861349%09red/chx:102183195%09red/chx:100860816%09red/chx:102173644%09red/chx:102183616%09red/chx:102177406%09red/chx:102184322%09red
GABAergic synapse	KEGG PATHWAY	chx04727	4	90	0.677894	0.856434	102180724|102186145|102180509|102174074	http://www.genome.jp/kegg-bin/show_pathway?chx04727/chx:102180509%09red/chx:102180724%09red/chx:102186145%09red/chx:102174074%09red
Ferroptosis	KEGG PATHWAY	chx04216	2	46	0.685721	0.861978	102177304|100860951	http://www.genome.jp/kegg-bin/show_pathway?chx04216/chx:102177304%09red/chx:100860951%09red
Renal cell carcinoma	KEGG PATHWAY	chx05211	3	69	0.687898	0.861978	102191264|102188824|102179524	http://www.genome.jp/kegg-bin/show_pathway?chx05211/chx:102191264%09red/chx:102188824%09red/chx:102179524%09red
Rheumatoid arthritis	KEGG PATHWAY	chx05323	4	92	0.693815	0.865604	102191393|100860816|100860837|102170893	http://www.genome.jp/kegg-bin/show_pathway?chx05323/chx:102191393%09red/chx:100860816%09red/chx:102170893%09red/chx:100860837%09red
Leishmaniasis	KEGG PATHWAY	chx05140	3	70	0.696867	0.865604	100860816|102185161|102188824	http://www.genome.jp/kegg-bin/show_pathway?chx05140/chx:100860816%09red/chx:102185161%09red/chx:102188824%09red
Chemical carcinogenesis	KEGG PATHWAY	chx05204	4	93	0.701563	0.865604	100861197|102175171|102173702|102185988	http://www.genome.jp/kegg-bin/show_pathway?chx05204/chx:102175171%09red/chx:102185988%09red/chx:100861197%09red/chx:102173702%09red
Spliceosome	KEGG PATHWAY	chx03040	6	137	0.70207	0.865604	102177636|102171935|102184951|102173920|102182240|102172047	http://www.genome.jp/kegg-bin/show_pathway?chx03040/chx:102184951%09red/chx:102182240%09red/chx:102172047%09red/chx:102171935%09red/chx:102177636%09red/chx:102173920%09red
Endocrine and other factor-regulated calcium reabsorption	KEGG PATHWAY	chx04961	2	48	0.70721	0.866434	102188874|102175945	http://www.genome.jp/kegg-bin/show_pathway?chx04961/chx:102188874%09red/chx:102175945%09red
Oxidative phosphorylation	KEGG PATHWAY	chx00190	6	138	0.708387	0.866434	102185581|102184322|102191393|100861349|102183616|102183195	http://www.genome.jp/kegg-bin/show_pathway?chx00190/chx:100861349%09red/chx:102191393%09red/chx:102183195%09red/chx:102185581%09red/chx:102183616%09red/chx:102184322%09red
Protein export	KEGG PATHWAY	chx03060	1	24	0.71327	0.868944	100861334	http://www.genome.jp/kegg-bin/show_pathway?chx03060/chx:100861334%09red
Glycine, serine and threonine metabolism	KEGG PATHWAY	chx00260	2	49	0.717486	0.868985	102187125|102169807	http://www.genome.jp/kegg-bin/show_pathway?chx00260/chx:102169807%09red/chx:102187125%09red
Jak-STAT signaling pathway	KEGG PATHWAY	chx04630	9	205	0.720311	0.868985	102178527|100861254|102188524|102185884|102190069|102174007|102176844|102188790|102176415	http://www.genome.jp/kegg-bin/show_pathway?chx04630/chx:102190069%09red/chx:102188524%09red/chx:102188790%09red/chx:102178527%09red/chx:100861254%09red/chx:102176415%09red/chx:102185884%09red/chx:102174007%09red/chx:102176844%09red
TGF-beta signaling pathway	KEGG PATHWAY	chx04350	4	96	0.72395	0.868985	102183457|102182675|102188824|100860926	http://www.genome.jp/kegg-bin/show_pathway?chx04350/chx:102188824%09red/chx:102182675%09red/chx:102183457%09red/chx:100860926%09red
Fat digestion and absorption	KEGG PATHWAY	chx04975	2	50	0.727457	0.868985	102172465|102174409	http://www.genome.jp/kegg-bin/show_pathway?chx04975/chx:102172465%09red/chx:102174409%09red
Graft-versus-host disease	KEGG PATHWAY	chx05332	2	50	0.727457	0.868985	100860816|102168343	http://www.genome.jp/kegg-bin/show_pathway?chx05332/chx:100860816%09red/chx:102168343%09red
Serotonergic synapse	KEGG PATHWAY	chx04726	5	120	0.734218	0.873662	102188874|102186145|102188824|102178189|102169702	http://www.genome.jp/kegg-bin/show_pathway?chx04726/chx:102169702%09red/chx:102188874%09red/chx:102188824%09red/chx:102186145%09red/chx:102178189%09red
Maturity onset diabetes of the young	KEGG PATHWAY	chx04950	1	26	0.740554	0.877062	102170063	http://www.genome.jp/kegg-bin/show_pathway?chx04950/chx:102170063%09red
Parkinson disease	KEGG PATHWAY	chx05012	6	144	0.744358	0.877062	102187167|102184322|102177355|100861349|102183616|102183195	http://www.genome.jp/kegg-bin/show_pathway?chx05012/chx:102183195%09red/chx:102187167%09red/chx:102177355%09red/chx:100861349%09red/chx:102183616%09red/chx:102184322%09red
Malaria	KEGG PATHWAY	chx05144	2	52	0.746504	0.877062	102170076|100860816	http://www.genome.jp/kegg-bin/show_pathway?chx05144/chx:102170076%09red/chx:100860816%09red
Hepatitis B	KEGG PATHWAY	chx05161	7	167	0.748909	0.877062	102169535|102188824|100861254|102184725|102185161|102177406|102176415	http://www.genome.jp/kegg-bin/show_pathway?chx05161/chx:102169535%09red/chx:100861254%09red/chx:102188824%09red/chx:102176415%09red/chx:102184725%09red/chx:102177406%09red/chx:102185161%09red
Glycosphingolipid biosynthesis - lacto and neolacto series	KEGG PATHWAY	chx00601	1	27	0.753208	0.877062	108637190	http://www.genome.jp/kegg-bin/show_pathway?chx00601/chx:108637190%09red
Pertussis	KEGG PATHWAY	chx05133	3	77	0.754216	0.877062	102187545|100860816|102188824	http://www.genome.jp/kegg-bin/show_pathway?chx05133/chx:102187545%09red/chx:100860816%09red/chx:102188824%09red
RNA transport	KEGG PATHWAY	chx03013	7	170	0.764373	0.881329	102172495|102191225|102189849|102190453|102175779|102183981|102168559	http://www.genome.jp/kegg-bin/show_pathway?chx03013/chx:102168559%09red/chx:102189849%09red/chx:102175779%09red/chx:102191225%09red/chx:102190453%09red/chx:102183981%09red/chx:102172495%09red
Fanconi anemia pathway	KEGG PATHWAY	chx03460	2	54	0.764397	0.881329	102186622|102170905	http://www.genome.jp/kegg-bin/show_pathway?chx03460/chx:102186622%09red/chx:102170905%09red
Retrograde endocannabinoid signaling	KEGG PATHWAY	chx04723	6	148	0.766498	0.881329	102186145|102180509|102184322|102180724|100861349|102188824	http://www.genome.jp/kegg-bin/show_pathway?chx04723/chx:100861349%09red/chx:102188824%09red/chx:102186145%09red/chx:102180509%09red/chx:102180724%09red/chx:102184322%09red
Influenza A	KEGG PATHWAY	chx05164	7	175	0.788587	0.901111	102188824|102177406|100860816|108638473|102190983|102179831|102172345	http://www.genome.jp/kegg-bin/show_pathway?chx05164/chx:100860816%09red/chx:102179831%09red/chx:102188824%09red/chx:102172345%09red/chx:102177406%09red/chx:102190983%09red/chx:108638473%09red
Arrhythmogenic right ventricular cardiomyopathy (ARVC)	KEGG PATHWAY	chx05412	3	82	0.78958	0.901111	102169839|102179831|102180712	http://www.genome.jp/kegg-bin/show_pathway?chx05412/chx:102179831%09red/chx:102180712%09red/chx:102169839%09red
FoxO signaling pathway	KEGG PATHWAY	chx04068	5	130	0.792508	0.901111	102183684|102188824|102177406|102188317|102180576	http://www.genome.jp/kegg-bin/show_pathway?chx04068/chx:102177406%09red/chx:102183684%09red/chx:102188317%09red/chx:102180576%09red/chx:102188824%09red
Amoebiasis	KEGG PATHWAY	chx05146	4	108	0.800992	0.907397	102180724|102188874|100860816|102177328	http://www.genome.jp/kegg-bin/show_pathway?chx05146/chx:102188874%09red/chx:100860816%09red/chx:102177328%09red/chx:102180724%09red
Ascorbate and aldarate metabolism	KEGG PATHWAY	chx00053	1	32	0.807804	0.911749	102187125	http://www.genome.jp/kegg-bin/show_pathway?chx00053/chx:102187125%09red
Hepatitis C	KEGG PATHWAY	chx05160	6	159	0.819975	0.922097	102169535|102188824|102188298|102174417|102190983|102177406	http://www.genome.jp/kegg-bin/show_pathway?chx05160/chx:102188298%09red/chx:102169535%09red/chx:102188824%09red/chx:102177406%09red/chx:102190983%09red/chx:102174417%09red
Autophagy - other	KEGG PATHWAY	chx04136	1	34	0.826098	0.922226	102179415	http://www.genome.jp/kegg-bin/show_pathway?chx04136/chx:102179415%09red
Primary immunodeficiency	KEGG PATHWAY	chx05340	1	34	0.826098	0.922226	102170124	http://www.genome.jp/kegg-bin/show_pathway?chx05340/chx:102170124%09red
Cytosolic DNA-sensing pathway	KEGG PATHWAY	chx04623	2	63	0.831915	0.92497	100860816|102177406	http://www.genome.jp/kegg-bin/show_pathway?chx04623/chx:100860816%09red/chx:102177406%09red
Apoptosis - multiple species	KEGG PATHWAY	chx04215	1	35	0.834582	0.92497	100861254	http://www.genome.jp/kegg-bin/show_pathway?chx04215/chx:100861254%09red
DNA replication	KEGG PATHWAY	chx03030	1	36	0.842653	0.930556	102190491	http://www.genome.jp/kegg-bin/show_pathway?chx03030/chx:102190491%09red
Autoimmune thyroid disease	KEGG PATHWAY	chx05320	2	66	0.850211	0.935537	100750237|102168343	http://www.genome.jp/kegg-bin/show_pathway?chx05320/chx:102168343%09red/chx:100750237%09red
Phagosome	KEGG PATHWAY	chx04145	6	168	0.856106	0.935965	102178700|102181336|102191393|102174906|102179831|102185772	http://www.genome.jp/kegg-bin/show_pathway?chx04145/chx:102185772%09red/chx:102179831%09red/chx:102191393%09red/chx:102174906%09red/chx:102178700%09red/chx:102181336%09red
Relaxin signaling pathway	KEGG PATHWAY	chx04926	5	144	0.856697	0.935965	102180724|102188874|102186145|102184364|102188824	http://www.genome.jp/kegg-bin/show_pathway?chx04926/chx:102184364%09red/chx:102188824%09red/chx:102180724%09red/chx:102186145%09red/chx:102188874%09red
Thyroid hormone signaling pathway	KEGG PATHWAY	chx04919	4	121	0.863786	0.937901	102189202|102181878|102179831|102188824	http://www.genome.jp/kegg-bin/show_pathway?chx04919/chx:102179831%09red/chx:102188824%09red/chx:102181878%09red/chx:102189202%09red
Pentose and glucuronate interconversions	KEGG PATHWAY	chx00040	1	39	0.864579	0.937901	102187190	http://www.genome.jp/kegg-bin/show_pathway?chx00040/chx:102187190%09red
African trypanosomiasis	KEGG PATHWAY	chx05143	1	40	0.871188	0.938437	100860816	http://www.genome.jp/kegg-bin/show_pathway?chx05143/chx:100860816%09red
Nicotine addiction	KEGG PATHWAY	chx05033	1	40	0.871188	0.938437	102180509	http://www.genome.jp/kegg-bin/show_pathway?chx05033/chx:102180509%09red
ECM-receptor interaction	KEGG PATHWAY	chx04512	3	98	0.87536	0.939635	102169839|102179198|102181229	http://www.genome.jp/kegg-bin/show_pathway?chx04512/chx:102179198%09red/chx:102181229%09red/chx:102169839%09red
Viral myocarditis	KEGG PATHWAY	chx05416	2	72	0.881463	0.940476	102168559|102179831	http://www.genome.jp/kegg-bin/show_pathway?chx05416/chx:102179831%09red/chx:102168559%09red
Alcoholism	KEGG PATHWAY	chx05034	7	200	0.882271	0.940476	102188251|102186145|102187167|102188874|102177355|102188824|102175460	http://www.genome.jp/kegg-bin/show_pathway?chx05034/chx:102187167%09red/chx:102177355%09red/chx:102188824%09red/chx:102188874%09red/chx:102186145%09red/chx:102188251%09red/chx:102175460%09red
Nucleotide excision repair	KEGG PATHWAY	chx03420	1	45	0.899698	0.955092	102170905	http://www.genome.jp/kegg-bin/show_pathway?chx03420/chx:102170905%09red
ABC transporters	KEGG PATHWAY	chx02010	2	77	0.902778	0.955092	102179446|102181759	http://www.genome.jp/kegg-bin/show_pathway?chx02010/chx:102181759%09red/chx:102179446%09red
RIG-I-like receptor signaling pathway	KEGG PATHWAY	chx04622	3	106	0.905315	0.955092	102169982|102177406|102171046	http://www.genome.jp/kegg-bin/show_pathway?chx04622/chx:102171046%09red/chx:102177406%09red/chx:102169982%09red
Intestinal immune network for IgA production	KEGG PATHWAY	chx04672	1	47	0.90925	0.955958	102189744	http://www.genome.jp/kegg-bin/show_pathway?chx04672/chx:102189744%09red
Purine metabolism	KEGG PATHWAY	chx00230	4	137	0.917083	0.957912	102183369|102180724|102188762|102169601	http://www.genome.jp/kegg-bin/show_pathway?chx00230/chx:102169601%09red/chx:102188762%09red/chx:102183369%09red/chx:102180724%09red
Porphyrin and chlorophyll metabolism	KEGG PATHWAY	chx00860	1	49	0.917893	0.957912	100860951	http://www.genome.jp/kegg-bin/show_pathway?chx00860/chx:100860951%09red
Retinol metabolism	KEGG PATHWAY	chx00830	2	82	0.92047	0.957912	102187233|102179583	http://www.genome.jp/kegg-bin/show_pathway?chx00830/chx:102187233%09red/chx:102179583%09red
Ribosome biogenesis in eukaryotes	KEGG PATHWAY	chx03008	2	83	0.923623	0.957947	102187217|102188905	http://www.genome.jp/kegg-bin/show_pathway?chx03008/chx:102188905%09red/chx:102187217%09red
Huntington disease	KEGG PATHWAY	chx05016	6	194	0.928354	0.959611	102184322|102175945|100861349|102183616|102183195|102184042	http://www.genome.jp/kegg-bin/show_pathway?chx05016/chx:102183195%09red/chx:102175945%09red/chx:100861349%09red/chx:102184042%09red/chx:102183616%09red/chx:102184322%09red
Ether lipid metabolism	KEGG PATHWAY	chx00565	1	53	0.932791	0.959708	102186907	http://www.genome.jp/kegg-bin/show_pathway?chx00565/chx:102186907%09red
Allograft rejection	KEGG PATHWAY	chx05330	1	54	0.936072	0.959708	102168343	http://www.genome.jp/kegg-bin/show_pathway?chx05330/chx:102168343%09red
Kaposi sarcoma-associated herpesvirus infection	KEGG PATHWAY	chx05167	6	199	0.937825	0.959708	102169535|102188824|102184725|102182602|102181878|102177406	http://www.genome.jp/kegg-bin/show_pathway?chx05167/chx:102169535%09red/chx:102188824%09red/chx:102184725%09red/chx:102177406%09red/chx:102181878%09red/chx:102182602%09red
Cardiac muscle contraction	KEGG PATHWAY	chx04260	2	90	0.942609	0.961398	102183616|102168763	http://www.genome.jp/kegg-bin/show_pathway?chx04260/chx:102168763%09red/chx:102183616%09red
Viral carcinogenesis	KEGG PATHWAY	chx05203	6	223	0.969454	0.985504	102188824|102175131|102174417|102173700|102189744|102176415	http://www.genome.jp/kegg-bin/show_pathway?chx05203/chx:102189744%09red/chx:102173700%09red/chx:102188824%09red/chx:102176415%09red/chx:102175131%09red/chx:102174417%09red
Ribosome	KEGG PATHWAY	chx03010	5	201	0.974548	0.987413	102171233|102176502|102171363|102176011|102171217	http://www.genome.jp/kegg-bin/show_pathway?chx03010/chx:102176502%09red/chx:102171233%09red/chx:102171363%09red/chx:102171217%09red/chx:102176011%09red
Protein digestion and absorption	KEGG PATHWAY	chx04974	2	144	0.994322	1	102184475|102174913	http://www.genome.jp/kegg-bin/show_pathway?chx04974/chx:102184475%09red/chx:102174913%09red
Herpes simplex virus 1 infection	KEGG PATHWAY	chx05168	10	440	0.998806	1	102184668|102186151|102177636|100861254|100860816|102168231|102185161|102186231|102190983|102177406	http://www.genome.jp/kegg-bin/show_pathway?chx05168/chx:100860816%09red/chx:102184668%09red/chx:102186151%09red/chx:102168231%09red/chx:102186231%09red/chx:100861254%09red/chx:102177636%09red/chx:102177406%09red/chx:102185161%09red/chx:102190983%09red
Systemic lupus erythematosus	KEGG PATHWAY	chx05322	1	152	0.999531	1	102187545	http://www.genome.jp/kegg-bin/show_pathway?chx05322/chx:102187545%09red
Olfactory transduction	KEGG PATHWAY	chx04740	3	1064	1	1	102180240|102180464|102176762	http://www.genome.jp/kegg-bin/show_pathway?chx04740/chx:102180464%09red/chx:102180240%09red/chx:102176762%09red
